# Supplementary material for: Proteomics-Driven Mechanistic Insights into the Anti-Inflammatory Potential of Thinned Apple Polyphenols in a DNBS-Induced Colitis Model in Mice
Source: J Proteome Res. 2026 Jan 26;25(2):684–99. doi: 10.1021/acs.jproteome.5c00653 (PMC12888000; doi:10.1021/acs.jproteome.5c00653)
Supplement: Supplementary file 2 [file pr5c00653_si_002.xlsx]

## Sheet: Sheet1
Gene names	P-value_DNBS_CTR	Difference_DNBS_CTR	P-value_DNBS_MEL_DNBS	Difference_DNBS_MEL_DNBS	P-value_DNBS_MEL_CTR	Difference_DNBS_MEL_CTR
0610037L13Rik					0.012363	-0.371649
1300017J02Rik	5.37968e-09	2.0286	0.00217003	-0.893302	5.11787e-05	1.1353
1810065E05Rik	0.0638613	0.328156			0.0980288	0.766226
2210016F16Rik			0.00174201	0.317232	0.000408981	0.331053
2310035C23Rik	0.00290131	0.338612	0.00640282	-0.333106
5330417C22Rik	0.00252392	-0.427468	0.0116109	-0.472697	6.29011e-06	-0.900166
6430548M08Rik	0.0253192	0.445128
9030624J02Rik					0.000343315	-0.443301
A1bg	0.00093618	-1.66852			0.00448815	-1.48306
A2m	7.87877e-19	2.5031	6.58387e-08	-1.28697	1.02477e-08	1.21613
Aacs	1.19409e-08	-0.355708	0.0121256	-0.380878	1.62357e-06	-0.736586
Aak1			0.000105613	0.340041	0.000273315	0.335972
Aars	9.3102e-13	0.474352	7.68495e-07	-0.664852
Abat					0.00915372	0.565056
Abcb1a	3.93824e-09	0.968654			0.000203068	0.784902
Abcd3	8.70511e-10	0.545939	0.000375163	-0.639438
Abce1			0.00113134	-0.258022
Abcf2	2.98452e-06	0.355819
Abcf3	3.17428e-06	0.379941
Abhd11	1.64021e-08	0.518549			2.61008e-07	0.40584
Abhd6	9.93153e-06	0.526093			0.0152642	0.307321
Abi1	0.000152274	0.305719			3.2797e-11	0.462742
Acaa2	1.98617e-09	0.387256			2.48688e-05	0.330095
Acaca					0.000220931	-0.26138
Acad10					0.000133827	0.44551
Acad11	0.0110992	0.250123	0.000504427	-0.469901
Acad9					0.000273104	0.254536
Acadm					0.00136305	0.322319
Acads					0.00870762	0.279431
Acat1					0.00264381	0.232129
Acat2	4.85917e-07	-0.343779	4.13589e-08	0.425509
Acbd3	3.58172e-05	0.23735	1.49675e-06	-0.347939
Ace	0.00571495	-0.245006
Acin1					0.00381351	0.279691
Acly	0.000602856	-0.293307
Aco1			0.000176012	0.237147
Acot2	9.81749e-10	0.362789			1.30149e-12	0.414636
Acot7			0.000119716	-0.240836
Acot9	6.17531e-08	-0.291804
Acox1	0.00685835	0.324196	0.00164565	-0.355749
Acp5	0.00232894	-0.360233	0.00555755	0.353459
Acp6	0.00383693	0.260533			0.000112728	0.533073
Acsf2			0.010449	-0.379849
Acsf3	0.0285494	0.256893
Acsl1	0.00241999	-0.21016
Acsl3	1.26297e-13	0.947548	0.000100537	-0.39479	9.8997e-10	0.552757
Acsl4	2.7889e-05	0.683614			0.000441511	0.359079
Acsm3					0.000806801	0.503486
Acss1			0.00194237	-0.395324	0.00046468	-0.368216
Acss2					0.0043658	-0.325329
Acta2	0.00790882	-0.308531	0.0106943	0.317345
Actb	0.00315831	-0.573786	5.77277e-07	0.822988
Actbl2	0.0432026	-0.5697
Actg1			3.5071e-07	0.230682	1.49707e-05	0.182702
Actg2			7.67175e-07	-1.77092	7.56124e-06	-1.60769
Actn1	0.0119496	0.254363
Actn1a	5.16845e-06	-0.238966
Actr2			3.72716e-09	0.299845
Actr3	3.56006e-05	-0.207646	3.04176e-08	0.293752
Acy1	0.000136718	0.306165			7.58325e-05	0.315629
Acyp1	2.28591e-10	-0.689369	0.0101628	0.405306
Ada			0.000565293	0.240997
Adam10	8.26332e-05	-0.227696	3.53027e-08	0.373535
Adam9	0.0089163	0.362492
Add1			4.21987e-10	0.358013	3.17982e-05	0.190354
Add3	0.000497913	-0.340807	1.2236e-06	0.548874
Adh1	0.023229	-0.55943	0.0421833	0.650572
Adipoq	8.35263e-05	-0.587251			0.0188491	-0.390105
Ado	0.014107	-0.231676	0.0185681	0.333417
Adprh			0.000763644	0.32369	0.000932264	0.288008
Adprhl2			0.000717283	0.318685
Adrm1	1.25827e-08	0.362592
Afm	0.00357165	0.403357			0.000209711	0.621613
Agfg1	0.0159355	0.444349			0.00010815	0.717241
Ago2	0.000344123	-0.202537
Agps	7.21611e-08	0.438424			0.00337826	0.388944
Agr2			1.66036e-07	-1.0808	3.58494e-08	-1.08185
Agrn	0.000206811	-0.357192	0.000715324	0.392673
Ahcy					0.000718975	0.249499
Ahcyl1					6.22495e-06	-0.231439
Ahcyl2	0.000944514	0.197898
Ahnak	3.59303e-12	0.550655			2.816e-10	0.79728
Ahnak2	3.53297e-08	0.805567			1.25595e-07	0.880173
Ahsa1	0.00272458	-0.225435			0.000892951	-0.314041
Ahsg	7.32647e-17	1.93073			4.57349e-11	1.5276
Aip					0.00200488	0.312501
Ak2	2.5748e-05	0.374239
Ak3			0.014601	0.321028
Akap12	0.00135565	0.570886			1.1612e-06	0.590599
Akap2	7.87435e-15	2.00261	5.27355e-06	-1.08393	2.35443e-05	0.918685
Akap8	0.00159949	0.354677			0.00534439	0.324137
Akr1a1					2.80058e-05	0.222659
Akr1b1	2.05064e-08	-0.46341	0.00183423	0.385266
Akr1b10	8.4093e-09	-0.800347	3.84852e-06	0.689623
Akr1b8	4.20559e-05	0.322663			1.44241e-05	0.383096
Akr1c12	1.49937e-12	0.726853	0.00171441	-0.302561	6.55342e-06	0.424292
Akr1c13	7.49277e-16	0.822837			1.204e-08	0.582384
Akr1c14					0.000187414	-0.366146
Akr1c19					0.00234409	1.52091
Akr1e2					0.000543143	0.43531
Akr7a2	0.000908534	-0.286414	0.000437061	0.356955
Akt1	0.0059441	0.230495	0.00126504	-0.273281
Alad			0.00026	-0.587054	0.0179221	-0.39698
Alb	3.45982e-07	0.846567			1.16791e-09	0.923994
Alcam	9.40199e-05	-0.507746	0.0138197	0.440671
Aldh18a1	9.7422e-12	0.527621	1.72023e-07	-0.893345	0.00512669	-0.365724
Aldh1a2			0.0012755	-0.836566
Aldh1b1	0.000189752	0.267659
Aldh1l1			0.000538215	1.54185	7.57967e-05	0.967848
Aldh1l2	0.0209678	0.496105	6.91763e-08	-1.50865	0.00230065	-1.01255
Aldh2			0.00342783	0.527162	0.00109315	0.456111
Aldh4a1	2.82665e-11	-0.977281	2.39694e-08	1.0254
Aldh5a1	0.00118785	0.220866
Aldh7a1	2.30732e-07	-0.392387
Aldh9a1	7.85886e-06	0.23909			3.93273e-09	0.306331
Aldob	0.00298556	-0.198084
Alg5	1.26996e-05	0.285369	5.03816e-09	-0.559241	0.000111446	-0.273872
Alox15	3.10228e-06	-3.36654	3.67231e-05	2.92911	0.0195266	-0.437431
Alyref					0.00308931	0.293227
Ambp			0.00115376	-0.709035
Ampd3			0.00251547	-0.274436
Amy2			9.13267e-05	-7.69522	0.000981584	-6.71411
Ang4					0.000508397	-2.73109
Ank3	0.0217558	-0.251861
Ano10					0.00329968	-0.309823
Anp32a			0.000134065	0.316424	1.92029e-05	0.339591
Anp32b	3.29067e-06	0.287793
Anp32e	1.20859e-05	0.360158			5.03376e-07	0.380944
Anpep	5.76722e-08	-0.503755	0.000942219	0.511139
Anxa1	2.77939e-07	0.548888			4.30644e-09	0.488079
Anxa11	4.27345e-14	0.411024			7.0595e-09	0.326868
Anxa13	2.4123e-10	-2.6405	0.0359547	1.09299	0.000125583	-1.55778
Anxa2	2.82268e-06	0.234198	1.57372e-07	0.361792	3.25895e-12	0.595989
Anxa3	0.000805436	0.199871
Anxa5	3.6254e-06	-0.174996	3.82329e-05	0.233633
Anxa6	5.7132e-08	-0.375337	6.11457e-06	0.376136
Anxa7					1.28137e-06	0.249259
Anxa8	2.75715e-06	1.35117	0.0202994	0.654389	3.3326e-07	2.00556
Aoc1	0.0004161	-1.07583	0.00991209	1.21843
Aoc3	0.00859613	-0.4558	0.019155	0.468739
Ap1b1					7.83024e-12	-0.200287
Ap1g1			0.000220275	-0.26623	1.05384e-13	-0.410471
Ap1m1			1.75855e-05	0.276637
Ap1s1			0.000898123	-0.228944
Apbb1ip	0.0234858	0.306964
Apcs	1.3743e-10	3.7784	0.00040319	-1.69126	0.095237	2.08714
Apex1			0.000443386	0.277955
Apoa1	2.8233e-09	2.81179			1.27983e-08	2.73225
Apoa1bp			1.15459e-05	0.434186	0.000825899	0.28375
Apoa4			0.000212565	0.951622	6.97953e-07	1.20515
Apoe	2.93306e-07	0.72599			8.64869e-08	0.942454
Apoh	1.21961e-11	1.32615			1.33695e-07	1.33397
Aprt	3.9968e-07	0.479549			9.73637e-08	0.583372
Aqp1	0.00206089	0.329521
Arcn1			1.03688e-05	-0.37327	8.97513e-06	-0.283151
Arf1			0.000794191	-0.260668	0.000805828	-0.239601
Arf4			6.74796e-08	-0.843358	1.18571e-09	-0.626123
Arf5			2.3139e-05	-0.454048	0.00292535	-0.287537
Arfgap1	6.85432e-09	0.9853	0.0107737	-0.661303
Arfgap3	0.00334036	0.261412	4.64164e-07	-0.627812	4.28946e-06	-0.3664
Arfgef1	2.42751e-07	0.344702	3.85272e-08	-0.506955
Arfgef3	0.00132207	0.420112	0.00473809	-0.551318
Arfip1	0.000685433	0.337182	1.03195e-06	-0.740444	0.000469749	-0.403262
Arfip2			4.12807e-08	-0.807824	3.94291e-09	-0.682295
Arfrp1					0.0292944	-0.376451
Arhgap1	2.40787e-08	0.309046	0.000458461	-0.238515
Arhgap18					0.0351238	0.317405
Arhgdib	0.0212244	-0.323572	0.000151035	0.597811
Arhgef10l					0.000747472	0.346198
Arhgef16	0.000202523	0.294229	0.000623034	-0.324314
Arhgef2			0.0382556	0.440493	0.000690606	0.650292
Arhgef38	0.000534072	0.451596
Arhgef7			1.27375e-05	0.284239
Arl1			1.1499e-10	-0.682345	1.02134e-12	-0.546043
Arl6ip1	0.0147244	0.490341			0.00297848	0.520947
Arl6ip5	0.00151036	0.293396			3.35674e-06	0.437305
Armc10	0.00354169	-0.224882			0.00217194	-0.24201
Armc6	0.0111202	0.256773
Armc8			0.0161588	-0.342016
Arpc1a	0.00406545	-0.239703
Arpc1b			4.05474e-06	0.32009
Arpc2	0.00106825	-0.213206
Arpc3			0.00202378	0.27851
Arpc4	0.0010628	-0.222364	2.09659e-05	0.293693
Arpc5			1.59153e-06	0.429537	0.0033388	0.224762
Arpc5l	3.95668e-06	-0.31879	2.97656e-06	0.382154
Arpin	0.00106127	0.344842			3.75888e-07	0.46805
Arrb1	8.80647e-07	-0.587153	0.000298645	0.406354
Arsa	0.000430743	0.207272			2.44662e-07	0.413902
As3mt	4.6962e-06	0.286619			1.74418e-05	0.289938
Asah1	0.00174824	-0.253063	0.00585837	0.433475
Asns	9.60448e-10	0.601182	1.49616e-07	-1.56603	9.53914e-05	-0.964848
Asph	1.65847e-05	-0.304081			1.27282e-10	-0.494945
Aspn	1.3631e-05	-0.724686	0.00400611	0.546427
Aspscr1			0.00552521	-0.317569
Atad3	0.000144115	0.233308			0.000490857	0.20872
Athl1	0.00118744	0.242069
Atic			2.64167e-09	0.202676	7.23008e-09	0.232747
Atl2			5.08678e-06	-0.386094	0.00010698	-0.285266
Atl3					1.50252e-05	-0.191576
Atox1	0.0572941	0.332786
Atp13a1			0.00286507	-0.258344	0.00125894	-0.271351
Atp1a1	0.000936938	0.247905
Atp1b1	0.00129258	0.274016
Atp2a2	0.0004952	-0.236155			7.35923e-09	-0.234929
Atp2a3	1.07718e-06	-0.287318			8.6803e-09	-0.489802
Atp2b1	0.000594051	0.205569
Atp2c2	0.00873479	0.279908
Atp5a1	0.00312644	0.196624			2.12306e-06	0.269124
Atp5b					0.000178367	0.200362
Atp5c1	0.000339396	0.21889			6.14308e-06	0.253266
Atp5d	0.0219691	-0.369448			3.25082e-09	-0.703045
Atp5h					0.000331896	0.218707
Atp5j2					2.96618e-06	0.318254
Atp5l					0.000634147	0.224835
Atp6v0d1			2.57442e-07	-0.449219	5.42136e-08	-0.362698
Atp6v1c1	0.000100524	0.183382	0.000190583	-0.20764
Atp6v1g1	2.27507e-06	0.457483			0.000166926	0.357832
Atp6v1h	9.65578e-05	0.210565	2.2e-07	-0.333089
Atp8b1	0.00390055	0.324545	0.000232066	-0.384877
Atpif1	0.00951233	-0.889907	0.00520626	1.03509
Atxn10	3.28247e-07	0.673328			0.000968825	0.495596
Atxn2l	0.00112323	0.315398
Aup1			0.0179551	-0.415373
B2m	0.0378011	-0.365493	1.00045e-05	0.491757
B3galt5	5.09157e-08	0.728496	5.80174e-15	-1.38877	1.7579e-06	-0.660274
B3gnt3	2.42536e-07	0.434022	1.02156e-09	-0.921709	4.50048e-05	-0.487688
B3gnt7	0.00211483	0.801265	0.000154047	-0.872134
B4galnt2			1.16465e-07	-1.26194	4.58871e-08	-1.44396
B4galt1	0.0064749	0.229484
Bag2			1.04393e-06	-0.955507	0.00191843	-0.664856
Bag3	0.0113214	0.241461			0.00747736	0.241892
Bag6	8.93509e-06	0.488333	0.000289769	-0.460747
Baiap2l1	3.27021e-06	0.506719			9.57474e-06	0.674762
Basp1			0.0102695	0.46284
Bax			4.28731e-05	0.359027	2.30285e-09	0.502964
Baz1b			0.00141528	0.468986	0.000380537	0.514341
BC017158			0.00128532	-0.307455	0.000292175	-0.335835
BC017643	4.02638e-06	-0.356804	0.000171481	0.354393
BC100530			0.0158856	-2.21836
Bcam	0.00102431	-0.435564	0.00408529	0.479082
Bcas1	1.25637e-05	0.987243	0.000262618	-0.919871
Bcas2	0.00962842	0.481308			0.042708	0.421905
Bcat2	0.000513359	-0.308987			7.19213e-08	-0.57535
Bckdk			0.0436566	-0.395624
Bcl2l13			0.0099927	-0.540326
Bclaf1	3.83042e-06	0.77066			0.000386045	0.702379
Bgn			0.0012382	0.30847
Bin1	0.0127483	-0.295055
Bin2	0.0337511	-0.319655	0.0185239	0.374202
Bin3	0.0525093	0.311838
Blvrb			0.00074964	0.291644
Bphl			0.00689326	0.346081
Brox	0.00677494	0.350485			0.000497173	0.455129
Bsg			1.03051e-05	0.408125	0.000348437	0.252873
Btk	9.62211e-05	-0.964961	0.00237382	1.00397
Bud31	1.39672e-05	-0.591949			0.000313516	-0.427057
Bzw1	5.33592e-06	0.41675	0.000148665	-0.650161
Bzw2	0.00553609	0.302197	0.0202135	-0.370156
C1galt1	0.00170414	0.296319	1.01383e-11	-1.22255	2.22266e-09	-0.92623
C1galt1c1	0.000722992	0.306247	1.3626e-09	-1.04133	1.64564e-07	-0.73508
C1qb	0.01116	0.663514			0.000369825	0.425148
C1qbp	1.62072e-05	0.229185
C3	2.72588e-15	1.57247			1.57568e-06	1.22286
C4b	2.88984e-12	2.83373			4.43515e-09	2.57212
C4bpa			5.87641e-07	-0.906595
Ca1	3.15375e-16	1.9543	6.23566e-07	-1.06815	3.16391e-06	0.886153
Ca13	0.0458044	0.437159			0.0353979	0.709794
Ca2	0.0001326	-0.229795
Ca3	0.00177709	-1.08174	2.63082e-05	1.53919
Ca4			0.0461994	0.565119
Cab39			0.00439216	-0.278603	1.06147e-07	-0.331935
Cacna2d1	0.0143776	-0.403151	0.000428287	0.737933	0.00768641	0.334782
Cacybp	2.21057e-06	-0.347079	0.00266986	0.284366
Cad	0.000344141	0.209016
Calb2	0.00184074	-0.385922	0.0271426	0.379723
Cald1	0.0105902	0.415413
Calml4	0.00599952	-0.219251
Calr	2.82122e-10	-0.436219			4.85995e-14	-0.57138
Camk1d	2.6194e-09	-0.915384			3.79234e-06	-0.598712
Cant1			1.21474e-07	-0.502153	1.27186e-05	-0.297503
Canx	2.39731e-07	-0.262965			5.45722e-08	-0.237254
Cap2	0.0134982	-0.365199			0.000277454	-0.334441
Capg			0.000101297	0.595476	1.33684e-06	0.720155
Capn13	1.92192e-10	-3.4641	0.079399	0.821174	2.28323e-11	-2.64293
Capn2	3.66722e-05	-0.262483
Capn5					0.00106178	0.235683
Capn9	4.97111e-07	-0.959535			0.00415058	-0.576814
Capns1	0.000535208	-0.183848
Caprin1	0.00530271	0.248311
Capza1	1.96905e-06	-0.216501	2.17583e-05	0.234032
Capza2	6.44115e-10	-0.20835	4.03394e-05	0.229328
Capzb	5.38858e-08	-0.175844
Carhsp1	0.0151275	0.279679
Carkd			0.00639812	0.372026
Cars	0.000318721	0.192246	0.000730986	-0.423023
Cask	0.00777073	0.241175
Casp3			0.0021035	-0.290847	0.000147328	-0.372797
Casp6			0.00750839	-0.305037	6.14456e-05	-0.439555
Casp8	2.30116e-05	0.321268
Cast	6.43678e-10	1.32542			0.000303194	0.939983
Cav2			0.00945556	0.453432
Cbr2			0.000443461	0.358267	0.00182455	0.362067
Cbs	1.23554e-13	1.11647	1.90156e-10	-1.04626
Cbx1	0.0065923	-0.299107	1.06274e-09	0.722107	2.64694e-07	0.423
Cbx3			5.02938e-06	0.492071	0.000587541	0.294864
Cbx5			0.0014274	0.300793	4.10475e-08	0.454031
Ccar1	0.00370411	0.241949			0.00165608	0.292661
Ccar2	1.354e-11	0.418909			0.000162562	0.272753
Ccbl1					0.008232	0.387516
Ccdc158	0.000118216	-0.699569			6.58183e-07	-0.698653
Ccdc159			0.00639128	0.477598	0.000556919	0.400054
Ccdc47			7.51541e-05	-0.241916
Ccl6	0.0934136	-0.502216	0.000138503	0.941421	0.0251154	0.439204
Ccs			0.00735709	-0.579701	0.0376136	-0.484464
Cct3	4.60078e-07	0.198376
Cct4	1.3203e-05	0.195494
Cct8	3.91793e-08	0.147778
Cd14	4.51515e-10	1.43787	0.0110735	-0.517982	0.000149999	0.919885
Cd177	1.23384e-05	0.701916	0.000276822	-1.06916	0.00274743	-1.8952
Cd200					0.00801768	0.534127
Cd2ap	2.26504e-08	1.03026			0.00311377	0.678889
Cd36	0.0838682	0.403993
Cd38	0.00267611	0.31989	0.00128799	-0.318061
Cd44	4.36682e-08	0.672131	0.0047851	-0.430865
Cd47			1.25703e-05	0.496645	0.0265839	0.447915
Cd59a	6.626e-05	-0.692918			0.0194682	-0.334844
Cd74	0.00172651	-1.83892			0.000185828	-1.47984
Cd81	0.000173084	-0.401943			0.010173	-0.266977
Cd9	1.27325e-06	-0.441253	0.000223605	0.627588
Cd97	0.0335121	-0.350502
Cda	0.000301167	-0.730944	0.0239664	1.07801
Cdc42			3.55466e-07	0.22249	7.47491e-07	0.212861
Cdc42bpb	0.00867069	0.229187
Cdc5l	0.000799485	0.233227
Cdc73					0.0095535	0.380389
Cdh1	0.000843396	0.208283	0.000395493	0.2225	6.99736e-14	0.430783
Cdh13			0.0230826	0.351986
Cdh17			0.00702187	0.270044	3.26829e-08	0.468903
Cdipt					8.38881e-05	-0.284115
Cdk1	0.0507031	0.490126			0.00142795	0.557053
Cdk5rap3			3.22374e-06	-0.881085	2.84987e-05	-0.72394
Cdkn2aip			0.00116709	0.277704	0.00946257	0.397962
Cds2	7.92641e-07	-0.282979
Cdv3			0.0643423	0.644429	0.00238962	0.922741
Ceacam1	0.000203014	0.651279	0.00759639	-0.410894
Ceacam2	0.013986	0.932594			0.0210213	0.444207
Cela1			0.0932438	-1.37949
Cers6			0.0134136	-0.445596	0.000225659	-0.508215
Ces1b	0.059062	0.337288
Ces1c	0.0150018	-0.53536	0.000869263	0.857804	0.0250132	0.322444
Ces2a					0.0871877	1.12497
Ces2c			0.0236806	0.57362	0.024236	0.477262
Cfd					2.67892e-06	1.11374
Cfh	3.1892e-18	4.77362	8.02393e-06	-2.1288	5.10368e-07	2.64483
Cfi	2.87051e-07	1.72575			9.26079e-07	1.55648
Cfl2	0.0108266	-0.306407			3.305e-08	-0.330351
Cfp			0.0315666	0.60804
Cgn	0.001523	0.201195
Chchd4	0.0555151	0.448221
Chd4	2.77387e-07	0.238575
Cherp			0.0402546	1.00776	0.000171409	0.742633
Chgb	5.7381e-05	1.9051	0.0311851	-0.60841	1.07926e-06	1.29669
Chid1	5.75414e-08	-0.656011			5.08193e-11	-0.780881
Chil3	2.0166e-06	4.33986	0.00219306	-2.6041	0.074343	1.73576
Chmp1a	0.000822282	-0.316712
Chmp2a	3.03094e-06	-0.405608			3.59644e-06	-0.215347
Chmp3	0.00100506	-0.405326			1.03541e-08	-0.45578
Chordc1	1.17412e-09	-0.732076	0.0157949	0.304043	3.51622e-05	-0.428033
Chp2	0.000104596	0.744071
Chst4			3.25247e-08	-0.812876	2.77335e-08	-0.776065
Cib1	5.4284e-05	0.585581	0.0422051	-0.388258
Cisd1			0.02636	0.412048
Cisd3			0.00749719	0.409508	0.00242896	0.35951
Ckap4	0.000762354	0.269113
Ckb	0.0297493	-0.406489
Ckm					0.00283186	-0.541802
Ckmt1			0.00117575	0.847031	0.00112119	0.668393
Clca1	1.94586e-13	-4.17591	0.000269186	2.23268	4.9211e-05	-1.94676
Clca3b	0.000397575	-0.374018	0.00641758	0.259694
Cldn3					0.00024906	-0.242322
Clic1	7.08573e-11	0.279444			2.9029e-08	0.421004
Clic5	6.55208e-05	-0.447541	0.00206252	0.652307
Clint1	2.66302e-09	0.377679	3.55194e-05	-0.26032
Clns1a					0.00125952	0.462399
Clpp	6.94338e-05	0.322535	0.000326357	-0.357456
Clps			0.0353207	-0.664333	0.048377	-0.791758
Clptm1	1.05006e-06	0.386085	0.000590354	-0.516115
Clptm1l			5.18051e-07	-0.446741	1.97377e-05	-0.374073
Clu	3.76044e-14	3.4896	3.13386e-07	-1.78439	2.34818e-06	1.7052
Clybl	0.0135563	-0.306448	0.0244339	0.43763
Cma2	0.0010303	-2.18005	0.0260149	1.7073
Cmas			0.000744134	-0.418179	0.000800421	-0.307194
Cmbl	0.00553758	0.433673	0.00174703	0.512686	6.15519e-08	0.946359
Cmpk1			3.10969e-05	-0.396902	5.76463e-05	-0.313302
Cnbp	0.00026443	0.269521	0.001264	-0.405458
Cndp2					1.84881e-08	0.257269
Cnn2	0.00506954	-0.214204	0.000174253	0.252675
Cnn3	8.60707e-06	0.493962	0.0107296	-0.277342
Cnot2			0.00786798	0.273282
Cnpy2	6.75065e-05	-0.373269			3.47899e-09	-0.38701
Coa3	8.1466e-07	-0.336937			3.82392e-05	-0.348827
Coasy	0.00358731	0.217467
Cog1			5.61755e-09	-0.563035	1.3316e-07	-0.488671
Cog2	1.23793e-05	0.309923	0.000214337	-0.448844
Cog3	1.45455e-05	0.362054	8.78699e-07	-0.654039	0.00251461	-0.291985
Cog4	7.37686e-05	0.422389	0.000695805	-0.418686
Cog5			1.27422e-07	-0.564895	1.69634e-10	-0.49868
Cog6			0.00698432	-0.609217	0.000993314	-0.625851
Cog7	0.000231055	0.403934	1.39603e-05	-0.622599
Cog8	0.000279722	0.229995
Col14a1	0.000727021	-0.569051	1.98635e-09	1.40317	0.000122075	0.83412
Col15a1	5.96582e-05	-0.319162	0.000755159	0.370956
Col18a1	4.24809e-16	0.747963	0.000119268	-0.280994	5.73677e-11	0.466969
Col1a1			0.00244542	0.692721	0.0204796	0.451202
Col1a2	0.0300902	-0.459747	0.0296767	0.635207
Col3a1	0.0682826	0.905558			0.00155812	1.34146
Col4a1	1.50234e-08	0.678788			6.3665e-07	0.633423
Col4a2	1.14184e-09	0.707692			4.24509e-07	0.611374
Col6a1	0.0309057	-0.315356
Col6a2	0.0218835	-0.35649
Col6a5	6.50446e-05	-0.675671
Comtd1			0.000473121	0.363013	0.00011757	0.348754
Copa			2.80985e-08	-0.397961	7.11536e-13	-0.394246
Copb1			6.51097e-10	-0.502463	2.66562e-08	-0.371923
Copb2			1.20468e-08	-0.526455	1.55029e-24	-0.613464
Cope			1.72736e-05	-0.539234	6.34229e-11	-0.506099
Copg1	0.00088094	0.181858	1.05367e-07	-0.548873	1.32348e-05	-0.367016
Cops3					1.58582e-06	0.175282
Cops5			0.0038013	-0.396108	9.84134e-08	-0.624498
Cops6					0.000260839	-0.348105
Cops7a	0.00313874	0.281146	7.77952e-05	-0.340167
Copz1	0.000975468	0.400699
Coq6					0.000136104	-0.262068
Coq9	4.8058e-05	0.648987			7.31595e-05	0.675685
Coro1a	5.49853e-07	-1.05614	1.71908e-09	1.20074
Coro1b	1.15269e-05	-0.269924	6.98099e-06	0.300766
Coro1c	0.000703978	-0.333831
Coro2a	0.00417665	0.33619			0.000701631	0.379285
Coro7			4.09608e-06	0.341809	2.25532e-05	0.346531
Cotl1	2.46298e-07	-0.640499	2.33627e-06	0.63712
Cox20	0.00117975	-0.229221
Cox5a			0.00898568	-0.398689
Cox6a1	6.55939e-05	0.453335			4.85162e-07	0.513828
Cox6b1					0.000112247	0.371149
Cox7a2l			1.01976e-05	-0.286249
Cp	1.80159e-25	4.35275	2.03059e-06	-1.91631	8.77642e-10	2.43643
Cpd			1.53914e-08	-0.571204	1.12678e-05	-0.368379
Cpe			0.00944427	0.60235	0.00178902	0.437168
Cpne1			1.33296e-09	0.404928	3.58965e-07	0.297458
Cpox			0.0029329	-0.297407	2.13616e-07	-0.36951
Cpped1	1.10485e-07	0.455806	2.51541e-05	-0.395284
Cpsf7	0.00516074	0.334871			0.0168196	0.507718
Cpt1a	5.86048e-07	0.295656			4.52018e-09	0.340807
Cpt2	0.00422615	0.217601			4.80467e-06	0.305815
Cr1l	1.7481e-06	-0.599673			6.4072e-05	-0.497308
Crat	4.53606e-05	-0.415278			0.000257883	-0.320944
Creld2	3.8348e-10	-0.886789			6.41427e-08	-0.664911
Crip2	0.0158432	-0.256437	0.00221979	0.415806
Crkl					0.00123873	0.215744
Cryab	1.16062e-19	1.6416	4.78424e-11	-1.59124
Cryz			0.00275797	0.340807	0.000390888	0.373816
Csad	0.000101875	-0.363209	1.92671e-05	0.82906	0.00392395	0.465851
Csde1	1.97379e-07	0.37496	0.000165543	-0.522719
Cse1l			0.00234098	-0.336897
Csk	5.35776e-08	-0.557582	7.29969e-07	0.574026
Csnk1a1	9.64499e-05	0.206042	1.06805e-06	-0.322904
Csnk2a1			0.000121377	0.219287
Csnk2b			0.000952853	0.358551	1.14958e-05	0.408968
Cspg4	0.0012213	0.653449	0.00198859	-0.515077
Csrp1	4.90579e-07	-0.762614	0.0177685	0.348337	0.000111247	-0.414277
Csrp2	0.00368727	0.203388
Cstb	7.30517e-05	0.280725			0.000968806	0.249946
Cstf2	0.00193149	0.532794			0.0165431	0.500955
Ctage5	9.64639e-06	0.46272	0.000874521	-0.27653
Ctbp1	0.000106016	-0.276243
Ctbp2	0.000853371	0.28344
Ctnna1	1.02918e-06	0.225972
Ctnna2	1.83857e-05	0.833445			0.000180973	0.846293
Ctnnd1	1.17611e-06	0.200865
Ctps1	1.79221e-16	1.30531	0.000124093	-1.29461
Ctps2	0.0128001	-0.246663
Ctrb1	0.174525	2.91551
Ctrc			0.0787016	-0.651063	0.0506685	-1.65805
Ctrl	0.00279115	0.411908
Ctsb	0.000756537	0.286297
Ctsc			0.000110827	0.343183	1.02672e-05	0.532078
Ctsd					0.00167709	0.284869
Ctsh	0.00022193	-0.575209	4.93848e-07	0.874212	0.00200198	0.299002
Ctss					0.0245164	0.30062
Cttn	3.70322e-12	1.33886			0.000154394	0.993776
Cul1			0.000470789	-0.215885	3.38128e-06	-0.258542
Cxadr					0.00569112	0.245891
Cybb	0.0219651	-0.333385	0.000815114	0.575667
Cygb	7.24148e-08	-0.621672	3.12124e-06	0.53708
Cyp20a1			0.000102964	-0.454954	4.84055e-05	-0.454672
Cyp2c55	6.94634e-05	2.69815	0.00152602	-2.24848
Cyp2d22			3.37867e-05	0.659934	0.000985367	0.493688
Cyp3a13			0.0126616	0.767052	0.0226682	0.71721
Cyp4f3					0.0277016	-0.300428
Cyp51a1			6.38649e-07	-1.43691	3.23717e-07	-1.31227
Dab2	0.0157784	0.266735
Dad1	0.00301598	-0.45133	0.00495167	-0.441486	1.16933e-14	-0.892815
Dag1	0.0103165	-0.258535
Dap3	0.00076776	0.314749	5.9206e-05	-0.357512
Dars			6.30597e-05	-0.262369	2.23695e-10	-0.31893
Dazap1	0.00434074	0.237776
Dbi	0.000203136	0.543492			6.07615e-06	0.419223
Dbnl	0.00210714	0.202642			9.78689e-05	0.324778
Dcakd	0.00282149	0.221181
Dcn	0.000263903	-0.434616	6.93437e-06	0.742104	0.00289262	0.307487
Dcps	0.00508405	-0.222424
Dctn1			0.000166327	-0.218552
Dctn2	1.31022e-06	0.469091	9.02624e-06	-0.464968
Dctn3	0.00340492	0.24495	0.00388539	-0.264652
Dctn4					0.00367252	-0.225332
Dctn6					0.000158688	-0.232839
Dcxr	0.0143901	-0.315416	0.0232364	0.392941
Ddah1			1.02335e-05	-0.405481	3.39681e-05	-0.400707
Ddah2	4.92532e-06	-0.57581	0.000527595	0.464451
Ddb1	1.55447e-07	0.250708	5.65448e-07	-0.235041
Ddc			0.00150195	0.760148	0.00189258	0.651687
Ddi2	0.00232319	0.465182			0.0054239	0.38607
Ddost			0.000186997	-0.24458	2.08824e-10	-0.402748
Ddrgk1	0.00781461	0.280817	1.07584e-05	-0.501316
Ddx17	0.000377699	-0.305014	5.74567e-06	0.415236
Ddx21	6.87545e-09	0.598894	0.031067	-0.441965
Ddx39a	0.000761957	0.218263	0.0030596	-0.544291
Ddx3x	7.06805e-08	0.387741	0.00577229	-0.31014
Ddx3y	1.74875e-09	0.736937	0.0017334	-0.52875
Ddx42	0.000892605	-0.372803	6.09374e-07	0.552511
Ddx46	0.00253276	0.243027
Ddx5	1.04317e-09	0.308853	0.00690071	-0.260668
Ddx58	0.000175116	-0.412323
Ddx6	0.000100325	0.178861
Dek			0.0018244	0.30259
Denr					0.00793227	0.290754
Deptor	0.00297161	0.331128
Des					8.80824e-06	-0.258823
Dhcr7	1.32803e-06	-0.471583			4.00255e-10	-0.671942
Dhdh			0.0185941	0.415573
Dhrs11	0.000441001	-0.412879
Dhrs7					0.000258764	-0.2814
Dhx15	1.01299e-06	0.175182
Dhx32			0.0121844	-0.524721	0.0127099	-0.483863
Dkc1			0.000580978	0.248517	5.27814e-08	0.417976
Dmbt1	8.42671e-11	2.34473	5.42275e-09	-1.63845	0.013292	0.706279
Dmd	0.0101155	-0.525628
Dmpk	0.0238125	-0.416179			0.0230684	-0.399719
Dnaja1	1.39353e-08	-0.399514	0.00392221	0.287992
Dnajb11	1.05394e-10	-0.531115			1.59337e-13	-0.717221
Dnajc1	3.4502e-05	0.269828
Dnajc10			7.38877e-06	-0.647507	9.88486e-07	-0.728028
Dnajc11	0.00213512	0.336672			0.000140833	0.382768
Dnajc2	5.97069e-05	0.585619			0.000167404	0.742661
Dnajc3	2.92436e-09	-0.635001	0.000788084	-0.345741	1.85387e-13	-0.980742
Dnajc9			0.000504135	0.776736	0.000443037	0.634339
Dnm1l	5.82829e-06	0.216792
Dnm2	1.54332e-08	0.222335
Dnmt1	0.0413596	0.319353			0.00015432	0.521604
Dnpep	4.62272e-07	-0.262837
Dock1	0.00835194	0.287492	0.00541076	-0.317791
Dock2			0.0096449	0.421405
Dock8	0.093347	-0.452418			0.0535515	-0.612508
Dpep1	0.000256354	0.544305	9.26317e-05	-0.653376
Dpf2					0.0238464	0.464863
Dpm1			1.08027e-05	-0.389844	3.79298e-08	-0.610425
Dpm3	1.20856e-05	0.47963	6.64147e-07	-0.525483
Dpp7	0.021212	-0.333608	0.00570576	0.571
Dpp9					0.000884177	0.350173
Dpt	1.96568e-07	-0.720122	0.017968	0.597005
Dpy30	0.0280904	-0.821326	0.00218868	1.06242
Dpysl2	7.92994e-08	-0.324533			9.20001e-05	-0.228774
Drap1	0.0143469	-0.263058
Drg1	5.75899e-06	-0.277254
Drg2	0.00012828	0.308858
Dsg2			0.000594684	0.239966	1.38289e-11	0.419264
Dsp	1.23673e-05	0.240109			0.0011253	0.285791
Dst	0.131148	0.812635
Dstn	1.10813e-05	-0.362771
Dtx3l	0.0107614	0.257687
Duox2			0.000154987	-0.610472	0.000238495	-0.412218
Dus3l	7.49628e-05	0.326427
Dusp3	0.000195829	-0.428697
Dym			2.26942e-05	-0.679088	0.00020591	-0.444318
Dync1li2	0.0010073	-0.193545
Dynll1					2.21325e-06	-0.350613
Dynll2	0.00322033	-0.245213			1.40367e-05	-0.304953
Dynlt1	0.00406348	-0.264147			0.00467274	-0.250798
Dynlt3	2.08462e-05	-0.704402			1.91967e-05	-0.650671
Dysf	3.35343e-05	-0.608793	0.0381068	0.376791
Ear1	6.33788e-06	-2.02669	1.24606e-05	4.50719	1.16859e-09	2.48051
Ear2	3.45602e-08	-1.70475	2.13875e-06	3.82318	7.74911e-10	2.11843
Ear3	4.90521e-14	-2.15019	1.26322e-11	2.37718
Ear6	5.15192e-12	-2.0609	6.05684e-10	2.1441
Ebp	6.94735e-05	-0.53274			3.30624e-14	-0.705127
Ech1	2.18009e-05	0.311449			0.0024017	0.33622
Echdc1			5.09755e-05	0.301738
Eci1	0.0104164	-0.238305
Ecm1	4.70111e-05	0.668478			0.0048482	0.447657
Ecm29			0.00149836	-0.264218
Edc4	0.000369072	0.263003
Edf1			0.0597502	0.519753
Eef1b	5.91027e-05	0.166503	0.00110025	-0.236801
Eef1d	0.00337063	0.407687			0.0236112	0.5914
Eef1e1			0.000179522	-0.366737	0.000527138	-0.504423
Eef1g	8.80026e-13	0.263427	0.000670417	-0.37001
Eef2	9.48115e-09	0.175937	0.00130991	-0.343776
Eefsec					0.00282067	0.305011
Efemp1			0.0115724	0.375032
Efemp2	0.00301335	0.616338			0.0125537	0.798589
Eftud1	0.000345627	0.287652	0.00268776	-0.270816
Eftud2	1.19783e-10	0.292994			8.79898e-05	0.256822
Egfr	1.81634e-05	0.764931			0.000225826	1.05168
Ehd1	5.2809e-10	0.460715			3.38419e-09	0.360262
Ehd4			4.2974e-08	-0.362285	1.89734e-10	-0.298025
Ehhadh	4.27221e-07	0.276382
Eif2a	4.0919e-08	0.375681	0.00754922	-0.295292
Eif2b1			0.00988896	-0.314447	0.000348277	-0.451278
Eif2b3	0.000817911	0.204876
Eif2c2			7.22707e-05	0.288592
Eif2d	0.0667023	0.495402
Eif2s1	2.96421e-09	0.245769
Eif2s2	3.25061e-07	0.271826	0.0123451	-0.344094
Eif3a	5.29678e-08	0.214106
Eif3b	4.30612e-07	0.212038
Eif3c	1.64257e-06	0.196507	0.00166268	-0.279051
Eif3d	2.22564e-06	0.184066
Eif3e			6.29427e-05	-0.320839	1.9264e-05	-0.286455
Eif3g	1.2644e-08	0.313771
Eif3h			0.00167372	-0.280563	0.00331109	-0.234932
Eif3l			3.8022e-05	-0.343478	1.72878e-05	-0.310012
Eif3m					5.18076e-05	-0.25236
Eif4a1	3.04156e-08	0.231553	0.00458304	-0.265439
Eif4a2	1.18633e-14	-0.909937	0.000795032	0.492263	0.000540979	-0.417674
Eif4b	0.000208113	0.538975			8.19881e-05	0.750008
Eif4e			0.000795137	-0.332001
Eif4g1	2.71859e-06	0.280053	5.07047e-05	-0.581839	0.0129427	-0.301786
Eif4g2	1.31529e-10	0.431538	0.00146572	-0.398242
Eif4h	0.00376631	0.317869			0.00357829	0.372324
Eif5	4.01469e-08	0.236004
Eif5b					0.0033349	-0.262615
Eif6	1.15303e-06	0.254481
Elavl1	5.91657e-07	0.193681
Elmo1	0.00563295	-0.250744	0.00208871	0.293119
Elmo3	1.19404e-05	0.922768	5.4093e-05	-0.666277
Elovl7	0.0179429	0.419335			0.00149547	0.468908
Elp3	0.000211441	0.347179
Emc4	0.00809087	-0.210557
Emc6	0.036933	0.458088			0.0180528	0.803668
Emd	5.46597e-07	0.61352
Eml1	0.000478681	-0.577452			0.000415396	-0.498381
Eml2	2.61121e-06	-0.262061
Eml4	0.000111297	0.327112			5.80767e-05	0.430184
Enah	0.00453397	0.558624	2.72114e-07	-0.700568
Endod1			3.58056e-05	0.291435	0.000266104	0.229938
Endog	9.56661e-06	0.492081			9.9066e-08	0.495444
Engase	5.75368e-06	0.29977
Eno3	0.00836227	-1.16798	1.9443e-08	2.89787	0.000256346	1.72989
Enpep			0.00736328	-0.401404
Enpp1	0.00137139	-0.296327			0.00661672	-0.251994
Enpp3			0.075577	0.656362	0.00555426	0.581933
Entpd1	8.99756e-11	-0.539056	0.000429308	0.547396
Entpd2	4.25442e-05	-0.655673	0.019576	0.500435
Eny2	0.0759266	0.502257
Ephb2	0.000311965	0.208758
Ephx1	0.000128331	-0.478855			0.0135055	-0.269423
Ephx2			0.0154071	0.390012	0.0138245	0.309936
Epn1	0.00373652	0.202803
Eps15					0.0032025	0.316428
Eps8	0.0306355	-0.590572
Eps8l2	2.65332e-06	0.451273
Epx	2.46174e-09	-2.0676	1.0219e-08	2.08708
Erap1	1.9915e-06	-0.384128			1.74535e-06	-0.251264
Ergic1	0.000178324	-0.314696	0.00041638	-0.364207	6.34795e-12	-0.678903
Ergic3	0.0050233	-0.216969
Erh	0.0222057	0.330502			0.00014895	0.318412
Erlec1			8.27449e-05	-0.288039
Ern2			6.15694e-05	-0.689872	0.000420565	-0.480513
Ero1l	6.09803e-08	-0.310575			2.00198e-08	-0.355937
Erp29	0.000159038	-0.266173
Erp44	1.04187e-07	-0.324308			2.42831e-12	-0.433202
Esd	1.49754e-05	-0.243013	3.9308e-05	0.236182
Esyt1	0.000184853	-0.211227	5.51174e-07	0.376683
Etf1	2.85294e-06	0.203568
Etfdh	0.000372696	0.230228			0.000637572	0.306641
Ethe1	0.000207106	0.332538
Etl4	0.00191523	0.365332
Ewsr1	2.88247e-05	0.327474			3.45034e-09	0.494424
Exoc4	0.00083328	0.236205
Exosc1	0.0131576	0.238445			0.00280189	0.353932
Exosc5			0.0202515	0.326474
Ezr					6.02731e-05	-0.281226
F11r					0.00488333	0.236607
F13a1	1.10036e-11	1.15968	0.000306478	-0.445848	1.48389e-07	0.71383
F2	2.37672e-12	1.81925			1.16176e-08	1.47349
F3	3.33639e-07	1.32469	0.0360602	-0.447597	0.00177998	0.877097
Faah	0.00864848	-0.443015			0.0126208	-0.460416
Fabp2					0.0481655	-0.581265
Fabp4			7.16924e-05	0.541532	2.87032e-05	0.703024
Fabp5			4.90736e-06	0.567534	2.73778e-05	0.519644
Faf1			0.000900819	-0.515916
Faf2			6.48583e-07	-0.308196	1.74407e-05	-0.189782
Fah	0.00927238	0.228798			0.00503516	0.246829
Fahd2	0.00414929	0.207878
Fam114a1	0.00025375	0.227229	8.75473e-10	-0.672081	3.7625e-08	-0.444851
Fam129b	1.14553e-05	0.250724
Fam136a			0.000919945	-0.481411	7.65685e-07	-0.501953
Fam160b1	0.00744917	0.333045	0.0140022	-0.357665
Fam175b	0.00109882	-0.182208
Fam3b	0.0377826	0.344221	4.91758e-08	-1.0486	0.00074122	-0.704381
Fam3d			0.00839046	-0.343008
Fam63a	4.84966e-06	0.519567			0.00243398	0.404286
Fam91a1	0.000877732	0.249382	7.01355e-05	-0.284494
Fam98a			1.18793e-05	-0.218729
Fam98c	0.0353011	0.312949			0.019479	0.424184
Far1	3.50985e-06	0.449228
Fasn	2.51327e-16	-0.672458			1.10621e-15	-0.541233
Fau	0.0906589	-0.617326	0.0118202	0.971866	0.00105748	0.35454
Fbl	0.000224167	0.17703			2.5797e-05	0.244121
Fbln2	9.92013e-12	1.89107	0.000103406	-1.15299	0.0106913	0.73808
Fbln5			0.00318436	0.403882
Fbn1	0.0442624	-0.314179	0.000544271	0.764969	0.0411283	0.45079
Fbxo6	0.0244942	0.313235
Fcgbp	3.20764e-13	-3.27905	0.000265155	1.6587	2.7824e-06	-1.62743
Fcgrt			5.68676e-05	0.346871	0.00018412	0.483768
Fdps	1.89856e-12	-0.720995	0.00205094	-0.271767	1.47804e-17	-0.992762
Fdxr			0.0139988	0.310427
Fech					0.00104769	0.322119
Fen1	0.000974597	0.403504
Fer			0.0558467	-0.570123
Fermt2	5.9444e-05	-0.384224	0.0501418	0.424066	0.0191967	0.433531
Fetub	1.52617e-12	2.459	0.00107292	-0.911575	4.37913e-06	1.54742
Fga	5.25598e-26	4.8771	6.87353e-09	-2.84943	2.74436e-07	2.02766
Fgb	6.03649e-23	5.09311	1.03194e-08	-2.95312	2.43264e-07	2.13999
Fgg	1.31469e-25	4.71093	5.83503e-09	-2.81844	5.17448e-07	1.89249
Fhl1	1.72885e-10	-0.767472	1.98974e-06	0.800691	0.0184592	-0.274943
Fhl2	2.35633e-05	-0.423646
Fhl3					0.0259786	0.472712
Filip1l	0.00730777	0.383739			0.0340778	0.403844
Fip1l1			0.000412045	0.485446	0.0170157	0.559774
Fkbp10	0.0123611	0.512947			0.0942133	0.697863
Fkbp11			5.86261e-08	-1.29358	2.03967e-08	-1.10594
Fkbp15					6.35615e-05	0.324702
Fkbp1a			7.28632e-06	0.356932	0.000669269	0.214221
Fkbp2	2.40338e-05	-0.292272
Fkbp4	4.27729e-09	-0.643654			2.29444e-06	-0.377474
Fkbp5	9.0923e-14	1.36687	1.64611e-08	-1.23322
Fkbp8	3.04455e-06	0.635979	0.000325504	-0.3878
Flad1	0.0043059	0.210839
Flna	0.00070014	-0.502833
Flnb	6.89463e-10	-0.310833
Flnc					0.000699015	-0.229962
Fmnl1	0.0155607	-0.455239	0.018458	0.736885
Fmo2	0.00603827	-0.482881	9.22976e-05	0.766661
Fmr1	0.00536599	0.303197	0.00183624	-0.271958
Fn1	5.57517e-05	2.09863	0.0320049	-0.605143	0.013037	1.06994
Fn3krp	0.000805304	-0.295186	0.000593728	0.414662
Fnbp1	2.80272e-08	-0.914598	0.0018258	0.460797	0.000949018	-0.4538
Fnta					0.00018514	-0.302134
Fntb			0.000132733	0.266645	2.75584e-05	0.254639
Fpgt			0.000178335	-0.536101	0.000128366	-0.421516
Frg1			0.0026936	0.309977	8.78686e-05	0.328873
Fscn1			0.000825799	0.670549	0.020537	0.426237
Fth1	3.09792e-10	1.03855			8.26464e-07	0.741436
Ftl1	0.00175226	0.378534	3.41627e-05	0.654038	1.20553e-08	1.03257
Fubp1	9.55875e-06	0.350594			0.000252976	0.401299
Fubp3	4.37454e-08	0.554359	0.0095721	-0.313828
Fuca1	2.14445e-07	0.786331	0.00800944	-0.411648	0.00235069	0.374683
Fuca2	1.19912e-05	0.452009			0.00473663	0.271025
Fuk			0.000759099	-0.350729	0.00581933	-0.273744
Fuom	0.00481577	0.826951	0.0298476	-0.735591
Fus	4.58313e-08	0.568939			0.00128578	0.440225
Fut2	5.3194e-06	1.05128	1.29601e-05	-1.2115
Fut4	7.98018e-07	0.499117	2.15035e-08	-0.597295
Fxr1	8.46151e-06	0.385188
G3bp1	1.16661e-13	0.508725			0.0104985	0.367213
G3bp2	2.7112e-08	0.453245
G6pdx	0.000263495	0.179306
Gaa	3.63481e-05	0.410529			1.80533e-06	0.403516
Gak	1.46568e-05	0.344012
Gale			1.4616e-05	-0.521438	4.747e-06	-0.312771
Galm	2.03179e-05	-0.601847
Galnt1					0.00251186	-0.227536
Galnt10			6.91856e-05	-0.356437	0.000358409	-0.325655
Galnt12	0.0214862	0.396439	2.97957e-11	-1.37372	2.68089e-06	-0.977281
Galnt2	9.26429e-05	0.373204			0.0054846	0.334773
Galnt3	0.00102433	0.238854	4.75206e-07	-0.976277	1.43401e-05	-0.737423
Galnt4	0.00415361	0.208288	8.31892e-11	-0.637079	2.94643e-07	-0.428792
Galnt5			0.0207212	-0.547286	0.0167145	-0.425712
Galnt6			9.11312e-10	-0.998659	1.09587e-08	-0.86809
Galnt7			7.49311e-06	-0.673984	8.06688e-08	-0.711168
Ganab					8.1083e-09	-0.216359
Gar1			0.00225498	0.345246	1.32404e-06	0.49328
Gars	7.26928e-12	0.361287	2.14538e-07	-0.687141	0.00172572	-0.325855
Gatm	0.0395965	-0.349086
Gba	9.74117e-08	0.524648	2.58705e-06	-0.639797
Gbf1	0.000919884	0.244826	1.13874e-05	-0.585937	0.0023284	-0.341112
Gbp2	1.42638e-06	-1.09887	8.16718e-06	0.733715	0.0273865	-0.36516
Gbp4	0.0153293	-0.736989			0.0176461	-0.438504
Gbp7	3.20847e-05	-1.00891	0.000654208	0.374801	0.00165892	-0.63411
Gc	0.00591937	0.536291			4.12658e-07	0.911645
Gcat	0.0603595	0.359156	0.0144187	-0.399557
Gcc2	0.0010678	0.31792	9.69599e-06	-0.6342	0.0017155	-0.31628
Gcdh	0.000321165	-0.272043
Gclc	0.000402376	0.28422			0.00225055	0.241734
Gcn1l1	5.92489e-10	0.266851	6.89361e-05	-0.449011
Gcnt3	1.29643e-05	0.976857	1.12795e-05	-1.14948
Gda	2.64422e-11	2.07443	8.24243e-06	-0.458018	1.82938e-09	1.61642
Gdi1	5.53073e-06	-0.302976
Gdpd1			0.000753119	-0.476235	0.00114376	-0.340782
Gfap	0.024345	0.436587
Gfm1	4.07582e-08	0.577149	0.00701183	-0.312693	0.00428191	0.264455
Gfm2	0.0272068	0.319797			0.00728901	0.316555
Gfpt1	3.29974e-06	0.344027	3.65214e-12	-1.01954	1.35897e-10	-0.675518
Ggact					0.00287378	-0.59787
Ggh	0.0263769	0.62371			0.00835428	0.960281
Ggt5	1.00131e-10	0.540144			1.34224e-12	0.68959
Gigyf2	0.000258741	0.297391	0.013279	-0.296038
Gimap4	8.25374e-06	-0.915522	1.44979e-06	1.02669
Git2	0.0123672	-0.260143
Gk			0.0164513	0.873388	0.00215914	0.830049
Glg1					2.16529e-09	-0.248166
Glipr2	0.000228909	-0.34326
Glrx	0.00310202	0.395871			1.68287e-06	0.710458
Glrx5	1.20866e-05	0.649696			0.013959	0.549903
Gls					2.05201e-08	0.224939
Glyr1	0.00269717	-0.245469			0.000212252	-0.24922
Gm1123	3.63955e-07	-1.83649	0.00894547	1.66333
Gm20441	4.62596e-06	-0.250527
Gm20547	1.16618e-14	1.72076			1.84509e-07	1.32613
Gm2a	5.14428e-05	-0.550645	3.40471e-06	0.996049	0.00431668	0.445403
Gm5483			0.00815159	-1.59221
Gm9994	0.000391365	-0.478136			0.0124654	-0.330785
Gmds			8.4251e-09	-0.615723	2.45964e-07	-0.464499
Gmfb					9.23076e-05	0.321848
Gmfg	0.0125305	0.364487
Gmppa			0.000430492	-0.218719	9.21837e-08	-0.297222
Gmppb			1.39712e-06	-0.346573	6.43889e-14	-0.490226
Gmps	2.64763e-06	0.281016
Gna13					4.69963e-06	0.235791
Gna14	1.27773e-05	0.696631	0.000898711	-0.630271
Gnai2	0.000133039	-0.178769	0.00010653	0.227896
Gnao1	0.00305112	-0.512339
Gnaq			0.000259462	0.273002
Gnas	0.000473231	-0.259821
Gnb1	5.52317e-08	-0.29794	1.06087e-10	0.453499
Gnb2	8.32657e-09	-0.228165	0.000296398	0.214015
Gnb2l1			0.00183095	-0.244196	1.72436e-05	-0.301201
Gne			4.3595e-10	-0.727262	1.7095e-09	-0.612969
Gng12			0.0131548	0.384847	0.00363138	0.380189
Gnpda1					0.0166036	0.513177
Gnpda2			6.04194e-08	0.551944	2.96705e-07	0.528725
Gnpnat1	0.00197366	-0.319976	0.00364865	-0.337702	9.83184e-11	-0.657678
Gns	0.00254703	0.318478
Golga1	0.0403751	0.411357			0.00188633	0.426959
Golga2	0.00137561	0.207123	6.70063e-08	-0.718624	3.13339e-06	-0.511501
Golga3			8.13555e-06	-0.306721
Golga5	0.00387289	0.307596	1.13934e-06	-0.672791	0.000196751	-0.365195
Golgb1	3.31398e-05	0.317456	5.05126e-06	-0.802652	0.000639127	-0.485196
Golm1	2.3638e-05	0.466813			2.51608e-07	0.339875
Golph3			8.38809e-07	-0.635796	4.00721e-08	-0.561425
Golph3l	0.0139202	0.296447	2.88048e-05	-0.667964	0.000763757	-0.371517
Golt1b	0.00129099	0.310947	0.000417405	-0.402899
Gopc	9.27433e-05	0.431031	4.22612e-06	-0.558887
Gorasp1			4.45679e-07	-0.581311	1.72397e-09	-0.457734
Gorasp2	2.73487e-05	0.269037	8.86108e-08	-0.433814
Gosr1			0.00110465	-0.732196	0.00619821	-0.528324
Gosr2	0.0221434	0.246298	0.000696788	-0.529168	0.00969392	-0.282869
Gpc4	0.0657669	-0.436368	0.0123143	0.785168
Gpd1l	0.0076522	-0.212012			5.35307e-05	-0.282085
Gpd2	2.76246e-11	-0.505992	2.16136e-05	0.32242
Gphn	0.00282398	0.310926			0.00204789	0.247169
Gpld1	0.0403133	0.510163
Gpx1	0.00422725	0.23481	0.00022902	0.304486	8.22591e-08	0.539296
Gpx3	5.17714e-08	0.539273			1.47238e-06	0.6239
Gpx4			0.000572218	0.268459
Grb2	1.84842e-08	-0.521496	0.00195076	0.258391	0.000406341	-0.263105
Grem1	7.45274e-14	1.99518			6.23926e-08	1.67987
Grn			9.93724e-05	0.433413	7.99883e-05	0.497022
Grpel1	6.16533e-05	0.759427	0.0173905	-0.365357	0.00241919	0.394069
Gsdmc2	2.43899e-15	-6.00445	1.08131e-07	3.24381	2.22934e-14	-2.71665
Gsdmc3					0.00472884	-0.785541
Gsdmdc1	0.001002	0.379976	0.00261246	-0.41297
Gsn	1.78113e-15	-0.647133	0.00197203	0.357897	0.004082	-0.289236
Gspt1	7.34546e-07	0.180774	2.72905e-05	-0.404185
Gsta3	0.00361547	0.405498			0.000972998	0.451322
Gsta4			4.26975e-05	0.455579	2.80602e-06	0.530074
Gstk1	1.01554e-08	0.644798	0.000179702	-0.272543	1.39277e-06	0.372255
Gstm1	0.000362875	-0.286857	0.00649969	0.444539
Gstm3	0.00652231	-0.487757
Gstm5	1.17285e-15	-0.636308			2.32142e-10	-0.673443
Gstp1					5.76467e-05	0.284746
Gstt1	1.1077e-08	-0.45145	8.63207e-08	0.75528	0.00586529	0.303829
Gtf3c4	0.0217904	0.293883
Gucy1a3			0.0128719	0.498568
Gucy2c	0.0121795	0.283563
Guk1	2.51888e-07	0.327781	3.80624e-06	-0.362669
Gyg1	0.000407366	-0.204323			1.11054e-09	-0.38382
H2-Aa	1.95139e-07	-2.81538	5.74068e-08	2.38695
H2-Ab1	2.69749e-08	-2.54513	1.47963e-08	2.18645
H2afv			4.77927e-06	0.418138	0.000357381	0.257858
H2afx			9.73674e-07	0.636602	1.43365e-10	0.761586
H2afy			2.05825e-09	0.515505	2.65679e-07	0.355665
H2afy2	0.0317267	-0.60247
H2-D1	0.000127815	-0.759824	0.000392339	0.542668
H2-K1	0.000110645	-0.866711	0.00112818	0.540246
H2-L	0.000590559	-0.831486	2.80071e-05	0.708939
H3f3c			8.87941e-09	0.504308	7.26503e-07	0.44065
H6pd	2.58059e-10	0.408473	0.00109035	-0.384158
Hacd3	0.00460672	-0.554581			0.000381323	-0.562386
Hadh	0.00103972	-0.265762
Hadha					4.13219e-05	0.270514
Hadhb	0.000110114	0.192563			0.000363592	0.217602
haemaglobin alpha 2	7.05725e-15	1.59849			4.81867e-07	0.589221
Hagh	2.36856e-13	-0.565044	0.00178574	0.352677
Hao2			0.0395452	0.641231	0.00878269	0.651693
Hapln1	0.000574377	-0.988838	0.00928688	1.5705	0.0473171	0.581658
Hba-a1			1.52424e-09	-1.00927
Hbb-b1	3.29648e-11	1.15711	6.51766e-07	-0.801577	0.00121571	0.355531
Hbb-b2	2.54917e-10	1.35496	0.00280176	-0.761184	0.00356558	0.593778
Hbbt1			0.0664831	-4.01477
Hdac1	3.04714e-06	0.154173
Hdgf			2.00114e-05	0.27902	6.48126e-08	0.353734
Hdgfrp3			0.0650734	0.483669
Hdhd2	2.35457e-09	-0.464687			0.000100883	-0.778449
Hdhd3			0.0191448	-0.398752
Hdlbp			5.87167e-06	-0.810399	4.76026e-06	-0.753999
Hebp1	0.0114371	0.250706
Hectd3	0.0102972	-0.265738
Hexa	0.000872678	-0.642774	0.00230038	0.760151
Hexb	0.0147699	-0.807031	0.00497446	1.09457
Hgfac	0.00346053	-0.584871	0.00560345	0.470508
Hhatl	0.000318697	0.83379
Hibadh	0.000105087	-0.218637	0.00090296	0.31738
Higd1a			0.000225468	-0.689427	1.23746e-05	-0.939685
Hint2	0.0368796	0.29118
Hist1h1a			6.41134e-08	0.888593	2.00748e-09	0.816787
Hist1h1b	0.0322187	-0.288452	4.25792e-08	0.820545	3.15505e-09	0.532093
Hist1h1c	1.66823e-06	-0.805151	1.33661e-13	1.4558	3.76178e-09	0.650649
Hist1h1d	0.000371224	-0.639211	1.82134e-09	1.20452	7.72862e-09	0.565314
Hist1h1e	0.00454948	-0.418181	1.79673e-09	1.04164	8.84367e-11	0.623464
Hist1h2ah			0.00842101	0.85482	3.99561e-05	0.906878
Hist1h2bc			0.0323978	0.430958	0.0132131	0.438778
Hist1h3a			0.0105504	0.307075	0.00383176	0.397146
Hist1h3b					0.0219456	0.404428
Hist1h4a			5.02664e-10	0.499586	9.71078e-06	0.341551
Hist2h2aa1			9.36877e-08	0.579003	3.372e-06	0.378266
Hk2	1.47977e-07	0.270883	1.3936e-11	-0.539786	1.0089e-05	-0.268903
Hm13			0.0010378	-0.370287	3.01424e-06	-0.474185
Hmga1			0.00867867	0.680086	0.00326979	0.497362
Hmgb1	0.0150847	-0.580951	0.000106656	0.891301
Hmgb2	0.047333	-0.612153	0.000211905	1.09309	0.0802578	0.480934
Hmgcl	1.39263e-05	0.316995	0.000954443	-0.252743
Hmgcs1	0.00849341	-0.369427	0.00061959	-1.05993	6.93241e-07	-1.42935
Hmgcs2	3.97137e-11	1.58984	4.35794e-09	-1.57308
Hmgn1			0.000118822	0.515025
Hmgn5	0.0014649	0.621203			8.5115e-07	0.923096
Hmox2	0.0109999	0.226677			0.000188051	0.34453
Hnrnpa0	1.30826e-06	0.246498
Hnrnpa1	1.00433e-09	0.333464			0.0102576	0.262148
Hnrnpab	2.29876e-09	0.404078
Hnrnpd	8.10381e-05	0.240398			3.11281e-08	0.382611
Hnrnpdl	3.41963e-12	1.29312	0.0165082	-0.48929	0.00016172	0.803833
Hnrnpf	0.000162755	0.237657
Hnrnph1	5.17139e-06	0.210031
Hnrnph2	3.06735e-06	0.422111
Hnrnpk	2.27129e-11	1.64719	2.94252e-06	0.645858	4.44654e-10	2.29304
Hnrnpl	7.62455e-13	0.342809			1.26172e-06	0.283173
Hnrnpm	1.60672e-08	0.391261			8.40012e-06	0.442827
Hnrnpu	1.5642e-12	0.25265
Hp			0.00406734	-2.55933
Hp1bp3			5.15029e-09	0.328738	7.72316e-05	0.197307
Hpcal1	0.00473104	-0.393319			3.21665e-07	-0.587173
Hprt1			0.000387188	-0.246432
Hpx	1.22444e-23	2.98936	0.0574381	-0.623398	6.956e-10	2.36596
Hrg	4.6738e-16	4.41328	8.31802e-05	-1.65045	1.01809e-05	2.76282
Hrsp12	0.0533933	-0.391155			0.0013977	-0.617528
Hsd11b1	3.0246e-05	1.3304	0.002265	-0.689727	0.00776012	0.640671
Hsd11b2	3.19184e-14	1.89026			9.92007e-19	1.88245
Hsd17b12			0.000743836	-0.220204	5.91485e-07	-0.282698
Hsdl1	0.00122118	-0.300565			0.000730918	-0.265703
Hsp90aa1	1.49431e-11	-0.236757
Hsp90ab1	5.57438e-06	-0.269302
Hsp90b1	2.49656e-12	-0.748025			2.14486e-10	-0.599879
Hspa12a			0.0131247	0.291809	0.00827825	0.326948
Hspa1a	8.20425e-12	-0.50105	0.000351577	0.273225	0.00220473	-0.227825
Hspa2	3.73659e-05	-0.363507	0.0167379	0.342933
Hspa4l	1.58018e-06	-0.40406	5.34096e-06	0.349723
Hspa5	2.11263e-09	-0.442423			3.5166e-10	-0.601074
Hspb1	7.77854e-11	0.890623	6.2847e-08	-0.9505
Hspb6	0.00316636	-0.640197			1.01504e-06	-0.577278
Hspb7	4.17664e-09	0.797237	1.36417e-09	-1.01269
Hsph1	1.30345e-05	-0.45621			3.09209e-06	-0.424056
Htatip2	0.00681576	0.302894	0.0564147	-0.482063
Huwe1	9.35415e-09	0.404306
Hyou1	7.93276e-10	-0.515703	1.00108e-05	-0.338479	1.24624e-16	-0.854182
Iah1			0.010187	-0.445071
Iars			3.57214e-05	-0.266818
Idh3a	2.84089e-06	-0.313628
Idh3g	4.78678e-05	-0.211795
Idi1	0.0119375	-0.269901	0.00482871	-0.481269	1.12785e-06	-0.75117
Ifi30	0.0593598	-0.409938			0.0217692	-0.351065
Ifi35			0.000775523	0.273621
Ifih1	0.0353326	0.456142
Ifit1	0.00821908	0.98878	0.020473	0.662241	0.00304966	1.65102
Ifitm3	4.37604e-12	1.58287	0.00452367	-0.675546	3.78412e-05	0.907319
Igbp1	1.86584e-05	0.627056			1.85819e-05	0.555621
Igf2r	2.03193e-08	-1.69485	0.0025313	0.785184	3.38518e-11	-0.909663
Igfbp7	1.44229e-07	0.742223			0.00227565	0.532013
Igha	1.63488e-11	-1.50261	0.00103751	0.794683	0.000719409	-0.707928
Ighg1			0.000328913	0.638391	0.00114563	0.588889
Ighg2b	0.00254864	-0.252168
Ighg2c	0.00280448	-0.898541			0.00352708	-1.40617
Ighg3	0.000173792	1.18912			0.000101239	1.37498
Ighm	1.59535e-18	1.58164	1.01961e-08	-0.968389	2.89889e-05	0.613249
Ighv1-18	0.000191416	-1.11568	0.0338215	0.596795	0.0608635	-0.518883
Ighv1-20	1.73127e-06	-2.12181			8.53353e-05	-2.33581
Ighv14-3	0.143355	-1.04973			0.042889	-1.25037
Ighv1-81			0.00282961	-0.702802	0.000398	-0.895324
Ighv1-82	0.0811717	-1.46126
Ighv4-1	0.0179615	-1.36827			0.00267433	-1.45399
Ighv5-12	0.000143123	-0.806581	0.0224549	0.638774
Ighv7-1					8.50089e-13	-1.32911
Igj	2.91012e-10	-1.67744	0.000134006	1.13269	0.0104112	-0.544747
Igkc	0.00290482	-0.562378	0.000246765	0.459775
Igkv1-117			0.0726912	-0.633275
Igkv12-41	0.00972835	-0.256765
Igkv12-44	0.0023118	-1.13685			0.0141534	-0.801125
Igkv16-104			0.00649742	1.01207	0.00328898	0.9892
Igkv3-2			0.000190451	0.640368	0.00145297	0.587322
Igkv4-57	0.00030013	-1.08348
Igkv4-61	0.0132336	-1.11674	0.00459689	0.765146
Igkv6-13	0.000423228	-0.70564			0.000830383	-0.619013
Igkv6-15	0.0114247	-0.919673			0.0665712	-0.607555
Igkv6-29			4.3393e-06	-1.12506	0.0876459	-0.656482
Igkv8-30	4.76447e-10	-1.37971	1.53225e-06	0.942462	0.00237371	-0.437246
Iglc1			0.00534433	1.32726
Iglc2					0.00863224	-0.755825
Igtp	0.0533125	-0.421359
Ik					0.00930537	0.94024
Il1rn			0.00344221	0.599761	0.00188306	0.602953
Ilf3					8.17152e-05	0.214482
Ilk	6.91142e-06	-0.36402
Immt					0.0015226	0.379752
Impad1	4.51198e-07	-0.525221			8.65381e-06	-0.592988
Impdh2	9.30125e-06	0.531108	0.00356673	-0.518941
Inf2	0.00385814	0.331398	0.000258734	-0.497864
Ipo4	1.17136e-05	0.480516	0.00255563	-0.480511
Ipo5	2.40956e-07	0.345327	0.00829421	-0.311239
Ipo7			0.00189928	-0.380851
Ipo9	0.00841584	0.290246
Iqgap2			2.44656e-06	-0.504157	1.92734e-08	-0.288
Irgm1					0.00514517	-0.369313
Isg15	0.014817	0.699662	0.0028971	-1.03847
Isyna1	8.62717e-05	-0.269116	0.000114439	0.396164
Itga2	0.000557613	0.42687	2.77149e-05	-0.413786
Itga3			0.000445669	0.340391	0.000903863	0.289175
Itga5	6.02878e-10	0.737602	2.5913e-05	-0.48233	0.000147755	0.255272
Itga6	2.15604e-05	-0.241188	1.60751e-06	0.206107
Itga7	0.0524308	-0.357219
Itga9	0.000743523	-0.51489	0.00207112	0.52783
Itgav	1.5848e-05	-0.352292	4.05037e-05	0.496185
Itgb3	0.00114278	-0.294619	8.07583e-05	0.413967
Itgb4					1.43563e-07	0.248328
Itgb5	0.0255696	-0.460416
Itih1	1.38519e-11	0.812404			0.00197652	0.541582
Itih2	4.13644e-06	1.75551	0.0026369	-0.84292	0.00138869	0.912591
Itih3	5.67556e-23	2.27704	0.0101707	-0.759366	6.7522e-07	1.51768
Itih4	1.00002e-22	7.16271	0.00184952	-3.09105	0.00118716	4.07166
Itih5	6.26146e-11	-1.47499	0.000833934	1.43864
Itln1	1.24948e-10	-3.44183	0.137993	1.48048	9.65369e-05	-1.86744
Itln1b	4.90728e-17	-5.72577	0.0116943	1.43506	1.58865e-10	-4.26596
Itpr3	6.36903e-05	0.211431			1.88075e-09	0.274348
Ivd	0.00137348	-0.348781
Jup	2.39735e-07	0.288555			0.00260156	0.251447
Kank2	1.70163e-05	-0.447111	0.0110683	0.302772
Kars			0.000538268	-0.272975
Kcmf1	0.0114495	0.350906
Kctd12	3.90264e-08	-0.341647	1.09368e-09	0.400463
Kdelc2					0.00575131	-0.417418
Kdelr1	0.0325595	-0.377581
Kdelr2	0.0423503	-0.842806	2.3924e-05	-2.33069	8.48159e-09	-0.0910837
Khdrbs1	3.30029e-09	0.451487			0.000313715	0.31562
Khsrp	2.40381e-14	0.454638			1.43291e-05	0.398323
Kiaa1598	0.000984072	0.376629			0.0231664	0.321623
Kif13b					4.84429e-05	0.205053
Kif21a	0.00097394	0.241503	0.00306883	-0.254314
Kif2a					0.0251674	0.318541
Klc4	0.000909605	0.262676	0.00426844	-0.269922
Klk1	0.000116396	-1.06754	7.25106e-05	1.21964
Kng1	2.46564e-17	2.71854	2.45601e-05	-1.1851	2.91224e-10	1.53344
Kng2			0.0222474	-0.534458
Kpna1			0.00437017	-0.362626
Kpna4	0.000570393	-0.211818
Kras			5.92932e-06	0.239712
Ktn1	0.000459943	0.345883	0.000395679	-0.31146
Lactb2	5.35395e-05	-0.440536
Lad1	1.59884e-09	1.51165			6.07311e-05	1.55498
Lama4			0.00346659	0.329987	4.24052e-05	0.377242
Lama5	0.00601299	-0.353824	0.00559046	0.388748
Lamb1					2.06649e-05	0.308981
Lamb2	0.0142081	-0.325392	0.00901595	0.465175
Lamc1			0.00551231	0.354656	0.00703502	0.260542
Lamp1					0.00167156	-0.336048
Lamp2	0.000624863	0.268584
Lamtor1	3.39465e-06	0.342499
Lamtor3	0.000200026	-0.467318			5.28179e-05	-0.402629
Lancl1	1.77812e-08	-0.55116	3.98812e-05	0.394443
Lap3	1.16327e-05	-0.280965			1.17364e-08	-0.368666
Larp1	0.00137124	0.328215	0.000929178	-0.456268
Lars	1.30624e-11	0.22622	3.1152e-07	-0.41035
Lasp1	0.000220807	0.383593			3.35011e-07	0.588923
Lcp1	1.77893e-05	-0.518712	9.78932e-07	0.606783
Ldb3	0.0500509	-0.307791
Ldhb	0.00965571	-0.466227
Ldlr	0.00323488	0.410673	0.0240496	-0.430445
Lgals1	0.00356284	-0.247999	0.00487543	0.25168
Lgals3	4.2729e-05	-0.256117	1.93688e-05	0.396891
Lgals3bp	0.000499139	0.436858	0.0043762	-0.366073
Lgals4	0.00315825	0.285323			1.79587e-07	0.398658
Lgals9	1.49908e-05	0.386602	6.27447e-07	-0.554639
Lgmn			0.0199897	0.593818	0.00104666	0.532356
Lig1			0.00954319	0.35746	0.000489483	0.406884
Lima1	4.37095e-08	0.299925
Lims1	8.19105e-05	-0.397965			0.00252711	-0.290552
Lims2	7.40933e-08	-0.676576			0.00408255	-0.34897
Lin7c					0.00158634	0.238132
Lman1			5.32916e-09	-0.537591	6.04088e-14	-0.70084
Lman2	7.13968e-09	-0.42678			1.25095e-13	-0.404147
Lmf1	0.00289131	-0.408285
Lmnb1			7.06048e-14	0.487033	2.31231e-09	0.34268
Lmnb2	0.000142019	-0.195624	9.62203e-06	0.451612	0.00107047	0.255988
Lmod1	5.1352e-06	-0.63966	0.00609271	0.399268	0.0035944	-0.240392
Lonp1	1.1229e-05	0.222122			6.92397e-08	0.246308
Loxl2	1.71015e-05	1.4458			0.000509214	1.01275
Lpgat1			0.019593	0.307542	0.0326137	0.477001
Lpo	8.00053e-05	0.472545	0.0266573	-0.348239
Lpp	2.55284e-05	-0.340551	2.88344e-07	0.497829
Lrg1			0.000152	-1.81055
Lrp1	8.12935e-09	0.370722			2.37545e-07	0.404161
Lrpprc	1.62517e-10	0.338329	1.05881e-05	-0.280164
Lrrc40	1.55578e-07	0.428576	0.00613401	-0.296946
Lrrc47					3.94885e-05	0.318476
Lrrc59			0.00011703	-0.495187	0.00231729	-0.342606
Lrrfip1	1.15422e-06	1.14127			0.000571612	0.807637
Lsm2	0.000110087	-0.288887
Lsm3	0.0122188	0.423672			1.35302e-05	0.537602
Lsm4			0.0183819	0.349196	0.000667741	0.47331
Lsm6	2.8886e-05	-0.352363	3.60407e-05	0.344147
Lsp1	0.039101	-0.426647	1.21978e-07	1.03519	0.00395742	0.608548
Lss			2.6284e-10	-0.907327	5.0509e-08	-0.736152
Lta4h	1.55757e-09	-0.398089	1.09139e-05	0.424419
Ltbp4			0.00188493	0.319922	0.04963	0.38186
Ltf	0.00961871	1.75222	0.094774	0.704457	0.0010699	2.45668
Luc7l2	0.0270073	-0.262768
Luc7l3	7.36448e-06	0.734023			0.000179738	0.55665
Lum	0.00057565	-0.311355	0.0077896	0.426164
Lxn	0.000699564	-0.41637
Ly6a	0.0331968	0.511497	0.00523523	-0.431124
Lyn			0.00117491	0.434005
Lypla2	0.000661017	0.305124	6.15861e-05	-0.435807
Lyplal1			0.00028745	-0.404088
Lyz2	0.00260622	0.911705			0.00212141	1.00353
Lztfl1	0.00139334	0.395704
M6pr	1.05169e-09	0.461398	0.000121098	-0.304619
Magt1	5.75881e-08	-0.392291			2.75132e-05	-0.266031
Man1a1	0.00938211	-0.244565	0.00488105	-0.278036	9.61996e-08	-0.522601
Man2b1			1.68027e-07	0.586514	1.06141e-08	0.632422
Manf	1.34967e-10	-0.705192			3.12316e-12	-0.740049
Mansc1	0.03669	0.880796
Maoa	0.00666056	-0.301107
Maob	5.93427e-06	-0.41709	0.0238784	0.415989
Map1b			0.00469521	0.324676	0.00119138	0.379696
Map4	2.15022e-09	0.777307			2.40196e-08	0.662402
Map6	0.000115061	-0.442932			9.60154e-09	-0.549555
Map7d1			0.0150659	-0.408418
Mapk1					2.93913e-06	0.17467
Mapk13	0.0132116	0.324328
Mapk14			8.95447e-07	0.406729	3.27853e-08	0.453455
Mapkapk2					0.00105108	0.400439
Marc2			0.00953977	0.337809
Marchf5	0.029701	0.27153
Marcks	4.84188e-05	0.358274			1.30987e-05	0.507731
Mark2	0.00310257	0.206222
Mars	9.07017e-06	0.263234
Mat2a	0.00024304	0.226863
Matr3	1.90258e-08	0.3168
Mavs	3.84527e-05	0.528159			0.0011185	0.440746
Mboat7	1.65677e-07	-0.513656			6.3478e-07	-0.389467
Mcam	0.0326485	-0.278459	0.0177326	0.352874
Mccc2	0.000329149	-0.256674
Mcee	0.0165696	-0.301453
Mcm2	0.000454437	0.320501
Mcm3	1.16623e-06	0.412746
Mcm4	0.00340212	0.343537
Mcm5	0.00297151	0.32731
Mcm6	8.28472e-05	0.339736
Mcm7	4.64721e-06	0.549315	0.0582011	-0.478573
Mcpt1	2.14736e-07	-2.63166	6.47134e-05	2.28332
Mcpt2	6.79757e-07	-2.48455	0.000142391	2.27267
Mcts1			0.000219877	-0.214547
Mdh1	2.57411e-05	-0.20275
Me1	3.98858e-08	-1.07544			2.1844e-09	-0.843371
Me2			0.0132632	0.322683
Mecp2	7.14761e-09	-0.766965	6.44228e-06	0.685691
Metap1	1.90085e-05	0.244471
Metap2	0.0004504	0.203139
Mettl7a1	1.29433e-08	-0.489965	0.00609603	0.382312
Mettl7b	1.62443e-05	0.501347	0.000203855	-0.7306
Mfap4	1.17892e-09	-0.925696	0.0319741	0.484465	0.0364268	-0.44123
Mfge8					0.0150518	0.400933
Mgat4c	5.56202e-11	-1.29581			9.28738e-11	-1.49016
Mgea5	0.000218316	0.687389	0.000479676	-0.71856
Mgll	0.0017697	-0.527267			3.73734e-06	-0.567053
Mgst1	4.71979e-06	0.570941	2.17056e-05	-0.453611
Mgst2			0.00782507	-0.45132	0.00269876	-0.380818
Mgst3					0.00039186	0.304768
Mia3	0.00086016	0.258876	5.86843e-08	-0.645476	2.03111e-05	-0.3866
Mical1	1.19422e-05	-0.318921
Micu2	0.000856694	0.257441	0.00603418	-0.287163
Mif			0.0168267	0.359975	0.000507407	0.6423
Misp	8.73545e-09	1.16574			0.0226376	0.774154
Mlec	0.000235407	-0.350699			3.42168e-11	-0.492247
Mmgt1	3.66127e-05	0.254647	0.000379515	-0.319844
Mms19	0.000714489	0.375909
Mob1b	7.07865e-06	-0.599469	0.0014333	0.401611
Mogs					1.09819e-11	-0.335796
Mon2	0.00452983	0.24995	0.00179506	-0.296503
Mpc1			0.00835037	-0.448714	4.68781e-05	-0.653023
Mpdu1			0.000621668	-0.442731	2.82778e-10	-0.503949
Mpo	2.22778e-05	3.83258			0.000666556	3.79628
Mpp1					1.68298e-05	0.359662
Mpp7	0.00158257	0.52488			0.111326	0.627584
Mprip	0.0114975	0.451654			0.00327585	0.437292
Mptx1	1.67323e-19	-6.61302	0.000441311	3.27862	7.59912e-05	-3.34089
Mrc2	1.67165e-05	0.442313			0.000103132	0.62193
Mri1	0.000594751	0.320611
Mrpl1	0.00556169	0.28144
Mrpl10	1.89101e-06	0.375589
Mrpl12	5.80156e-05	0.682126			0.011311	0.457623
Mrpl13	0.00237835	0.313466
Mrpl15	0.000662598	0.306345			0.00609133	0.23918
Mrpl17					0.0357775	0.47075
Mrpl2					0.00336477	0.312594
Mrpl21	1.5459e-05	0.304339	0.00180404	-0.251263
Mrpl22	0.000595105	0.647601			4.78195e-05	0.586274
Mrpl23	2.08056e-07	0.547768			7.77234e-08	0.600308
Mrpl28	0.00675624	0.300237
Mrpl37	0.00379074	0.221464	0.000122251	-0.278271
Mrpl39	1.32103e-06	0.329342			3.09852e-06	0.325605
Mrpl4	0.00327536	0.425807
Mrpl46	7.14369e-06	0.368597			0.00530782	0.247247
Mrpl47	0.00172828	0.55709
Mrpl51	0.072698	0.372492			0.017951	0.355825
Mrpl9	0.0188081	0.416881	0.000169298	-0.33825
Mrps2	0.0147757	0.618025
Mrps23	0.000265695	0.459842
Mrps26	0.00921553	0.271791
Mrps31	0.0222628	0.332134			0.00547754	0.387793
Mrps34	0.00750305	0.412224
Mrps36	0.01011	-0.274711	0.00107165	0.38098
Mrps5	0.00490648	0.210682			0.000559917	0.239733
Mrps7	1.17844e-05	0.32817
Mrps9	0.000138481	0.345485
Mrto4					0.0130729	0.710815
Mrvi1	0.0280365	0.384465	0.00822047	-0.383099
Msmo1			0.000361123	-0.323938	2.2688e-05	-0.389107
Mta2	4.23844e-05	0.207385
Mta3					0.0136571	0.272032
Mtarc2	0.00127961	-0.265582
Mtatp8	0.00176595	0.527609	0.0148833	-0.393386
Mtch1	0.00881802	-0.30505
Mtco1					0.000924139	-0.338647
mt-Co3	0.000405796	-0.527229			0.000307205	-0.603914
Mthfd1l	3.04617e-10	0.393287
Mtmr9			0.00707776	-0.320462
Mtnd1					0.00818627	-0.260183
Mtnd2	0.000201278	0.573348			9.37158e-05	0.39945
Mtnd5					0.00335387	-0.233463
Mtpn			0.00736226	-0.413774
Mtx1					0.000285027	-0.36225
Muc2	1.26111e-12	-0.991792			1.82819e-07	-0.756882
Muc3					0.0234266	0.480686
Mug1	1.79417e-18	2.1479	0.0129184	-0.665899	3.78886e-07	1.482
Mug2	7.51623e-06	1.14904	0.0277082	-0.671876
Mustn1	0.000323373	-0.658331
Mut	0.00015977	0.335934
Mvp	1.44762e-15	0.532022			8.35926e-14	0.55259
Myadm	2.04121e-08	-0.438873			1.49641e-06	-0.335533
Mybbp1a	4.99837e-13	0.694458	0.0287259	-0.3826
Mydgf			0.000522592	-0.26609	0.000515818	-0.322534
Myg1	1.24297e-05	0.33095			2.13075e-06	0.330369
Myh11	0.0496809	-0.356011	0.117282	-0.966119
Myh14			0.00345424	-0.333703	0.00871285	-0.310612
Myl12a	0.000855951	-0.394655			1.862e-06	-0.434948
Myl3	0.0231437	-0.273238			4.27756e-06	-0.453117
Myl6	0.0248099	0.287968			0.00124218	0.400006
Myl9	0.00207751	-0.709313			1.91608e-06	-0.81284
Mylk	0.0016191	-0.595323			0.00242252	-0.37512
Myo15b	0.00503227	-0.361608	0.00524504	0.471889
Myo1a	2.34921e-05	0.406787
Myo1b	1.63693e-06	0.413969	0.00598179	-0.271845
Myo1f	0.0639768	-0.47982
Myo5c			4.62186e-05	-0.645435	6.03497e-05	-0.601346
Myo7b			3.96625e-06	-0.356537
Myof			5.53131e-07	0.396621	2.72781e-08	0.419948
Mzb1	0.000488975	-1.75401			0.00956826	-1.07499
Naa15	5.43436e-07	0.216305
Naa50	2.53011e-05	0.260317
Naga	0.00165431	0.299068
Naglu	0.000306507	0.353824
Naip1	0.00560107	0.419487
Nampt			0.000592095	-0.220533
Nans	0.00486655	0.24704
Nap1l1	0.00203409	0.301778
Nap1l4	4.56326e-05	0.183279
Napa	9.07018e-05	-0.253988			1.37111e-09	-0.334197
Nars	2.30145e-09	0.343102	0.000492244	-0.468996
Nasp	2.67149e-06	0.743348			0.0705429	0.464446
Nat10	3.47081e-05	0.470318			0.00446467	0.456838
Nbas	0.00247086	0.400211
Nbeal2	0.000424444	0.439639			0.00267546	0.33887
Ncapd2	0.0323315	0.30878
Ncbp1					0.00259077	-0.257065
Nccrp1	7.59931e-08	-1.41068	0.000663237	0.772841	4.23875e-07	-0.637843
Ncf1	0.00473992	-0.415575	0.00378746	0.609141
Ncl	1.41694e-12	0.645942	0.00960478	-0.326903	0.00628114	0.319039
Ncln	0.00251997	0.265351
Ncstn	0.0370371	0.445963	0.00742868	-0.40679
Ndrg1	1.13278e-05	-0.288191
Ndufa11	1.7733e-05	-0.247989
Ndufa4	1.01148e-06	0.590329	1.56076e-07	-0.871259
Ndufa7	6.04111e-07	-0.292388
Ndufb3					0.00152217	-0.343225
Ndufb4					6.35314e-06	0.313902
Ndufb5	1.76308e-07	0.441633			9.57835e-11	0.579451
Ndufb6					0.00393901	0.23737
Ndufb8	0.00566731	0.360664
Ndufs6	0.0251136	-0.250344	0.00514765	0.32335
Nedd4	2.56092e-09	0.459634			1.75221e-05	0.280195
Nedd4l	0.0333799	0.489581	5.94491e-05	-1.16598	3.54003e-06	-0.676398
Nes			0.000225273	0.809821
Nexn	0.00302388	0.396389
Nfkb1			8.17708e-06	0.303886
Nfkb2	0.000110599	0.344961
Nfu1	0.000238859	0.94403
Ngp	0.000490403	2.92943			0.00812861	2.99921
Nhp2l1			0.000242616	0.511677	6.28563e-06	0.494689
Nid2	1.33047e-05	-0.391826	1.05805e-06	0.693072	0.00137707	0.301246
Nifk	0.00357619	0.397366			0.00659149	0.481204
Nisch	0.00484662	0.240912
Nit2	3.55981e-08	-0.321477	0.0104169	0.2948
Nln	0.000355596	0.286942
Nme3	0.000234649	-0.361414
Nmes1	0.000613139	-1.25974	0.00249594	1.1721
Nmi	4.69222e-06	-0.422366			0.00263987	-0.245396
Nnt	2.1598e-10	-0.477235	0.000458963	0.404371
Noc2l			0.00364266	0.713302	0.0107184	0.544378
Nol11	0.0610119	0.310859
Nomo1	7.30384e-09	0.270923			1.11412e-05	0.230066
Nop56	0.000200875	0.230916			0.000232402	0.28017
Nop58	3.28791e-08	0.300904
Nos1	0.00399771	0.631165
Nov	5.66878e-06	1.01617			6.30031e-05	0.724049
Noxa1	0.000693545	0.79713
Npc2	3.15091e-06	-0.823345	0.00031471	0.599775
Npepl1	0.00170205	-0.246056	0.000196522	0.356488
Npepps			1.91586e-08	0.212668	2.42726e-08	0.228835
Npm1	8.21017e-09	0.543387			0.000142768	0.538446
Nptn			0.00933808	0.332694
Nqo1	4.06341e-05	-0.501537	0.00254754	0.456411
Nqo2	3.08383e-05	-0.384809	0.000122187	0.515224
Nrbp1	2.21815e-07	0.351442	7.74538e-05	-0.330813
Nrd1	1.52339e-06	0.336827	0.000764564	-0.315615
Nsdhl	0.000113897	-0.183436	0.000649422	-0.327825	3.33831e-07	-0.511261
Nsf			4.00612e-09	-0.334879	2.07691e-07	-0.267682
Nsfl1c	4.77411e-10	0.450478			0.000282377	0.309482
Nsun2	1.40707e-11	0.59044
Nt5c			0.00332648	0.427971	7.78679e-06	0.617407
Nt5c3a	1.15351e-06	0.408381
Nt5e					4.41522e-05	0.581822
Nucb2			3.39166e-05	-0.816285	7.99733e-09	-0.764283
Nudcd1					0.00052805	-0.253901
Nudt19	1.48546e-08	0.911082	0.000116557	-0.582338	0.00216955	0.328744
Nudt21					0.00162005	0.236401
Nup107	0.00498963	0.270671	5.67019e-05	-0.323777
Nup153					0.101119	0.59447
Nup155	5.56284e-05	0.269285
Nup160			0.00413517	-0.319453	0.000399635	-0.404572
Nup205			0.00340978	-0.279056
Nup50	8.99358e-05	0.522527			0.0653108	0.511277
Nup85					0.000598514	0.21152
Nup98	0.000517226	0.396693			0.0077862	0.332145
Oas1a	0.0255645	-0.317658	0.00597441	-0.469581	5.18239e-07	-0.787239
Oasl2			0.0417995	0.593017	0.00124509	0.708863
Oat	9.08806e-15	0.432644	1.0203e-05	-0.250342
Ogn	1.55894e-08	-1.14019	0.0068295	0.729576	0.0457372	-0.410612
Ogt	0.00422716	-0.335413	0.000678773	0.359767
Oma1					0.110293	-0.650438
Orm1	3.41015e-07	3.99027	0.067294	-0.886473	0.023615	3.10379
Orm2			0.0471941	-0.412503
Ormdl2			0.00221075	-0.818049	0.00272631	-0.62735
Osbp			1.62518e-06	-0.302529	0.000387558	-0.214056
Ostc	0.00541467	0.567392			1.30086e-05	0.606271
Otc	0.0010409	-0.602518	0.00103956	0.963076
Ovca2	0.000237275	0.44687			0.000923079	0.709516
P01631	0.0281598	-0.520301
P01801			0.0204202	0.627842
P01878	3.72196e-06	-1.25807	0.00385692	0.647363	0.000716388	-0.610705
P06330	3.50534e-05	-1.25645			0.00115245	-0.905867
P06336					0.0157669	0.80619
P18524	0.117914	-0.931073			0.0033497	-1.36897
P18528					0.00140789	0.612739
P2rx4	0.000498451	-0.41777			0.00235981	-0.35588
P3h1			0.0154999	0.979418
P4ha1	0.00279758	-0.614841
P4hb			3.1085e-08	-0.533975	1.19886e-09	-0.624866
Pabpc4	1.48448e-06	0.428048
Pacsin2	5.31349e-08	-0.262899
Pafah1b1	0.00116855	-0.184108			9.8745e-06	-0.309058
Pafah1b2					1.27714e-08	0.340089
Pafah2	0.000285474	0.287378	3.75303e-05	-0.430186
Paics	1.26875e-07	0.400849			1.10663e-09	0.431592
Pak1					0.0041748	0.231116
Pak2					0.00260709	0.23783
Pak4	0.0174127	0.308618			0.0035924	0.480282
Palld	0.00404017	-0.358162			0.000239969	-0.252966
Pam					0.0252347	0.314602
Papss1					4.89039e-06	-0.326172
Papss2	3.67939e-13	0.763392	0.0127577	-0.327223	0.00101627	0.436169
Park7	9.06229e-09	-0.24802	7.65848e-11	0.33124
Parp1	0.00525861	-0.35006	2.66591e-05	0.431594
Parva	1.72099e-07	-0.516973			2.57126e-05	-0.439979
Pawr					7.71424e-05	0.413964
Pbxip1	0.0288004	-0.873301			0.00342079	-0.992663
Pcbp1	1.14318e-06	0.233641	0.00282709	-0.273153
Pcbp2	3.94487e-08	0.174418	8.29186e-05	-0.26635
Pck1					0.0174061	-0.514764
Pcmt1			4.44224e-05	0.436024	5.31874e-06	0.298549
Pcolce	0.00354231	0.492325			0.0168316	0.657627
Pcx	0.000478167	-0.797826	0.0124852	0.676193
Pcyox1l	2.14205e-11	-0.713648			6.03224e-05	-0.435744
Pcyt1a	0.0046059	0.297677	0.00129873	-0.298457
Pdap1			0.0520101	0.453049
Pdcd10	0.00315651	0.208059
Pdcd4	0.000524592	0.799461			6.83459e-13	1.02061
Pdcd6			0.00025219	0.238628	3.70992e-05	0.215409
Pddc1					0.0183945	0.388067
Pde12	0.00430787	0.240927			0.000605401	0.281005
Pde2a			4.2165e-06	-0.651287	2.35508e-10	-0.832051
Pde5a	0.041471	-0.415435
Pdgfrb					0.0228707	0.352959
Pdhx	0.000437413	0.35593			0.010721	0.252562
Pdia3	1.64203e-07	-0.292576	8.68269e-05	-0.276032	4.91014e-11	-0.568608
Pdia4	1.30938e-12	-0.758183			8.91855e-12	-0.609871
Pdia5	0.000130682	-0.314151	1.08382e-05	-0.471775	5.54502e-12	-0.785925
Pdia6	4.94696e-07	-0.370536			2.37897e-07	-0.547227
Pdlim1	2.58825e-07	0.398666			0.00566709	0.307028
Pdlim3					0.00748634	-0.255362
Pdlim4	0.016252	-0.275347
Pdlim5	2.64316e-08	0.310071			0.000115011	0.237341
Pdlim7	0.00368835	-0.389667
Pds5a	2.32984e-05	0.344735
Pdxdc1	3.08717e-05	0.363196	2.07164e-09	-0.736246	1.50682e-05	-0.37305
Pdxk			0.000832569	0.403696
Pebp1	1.88519e-05	-0.239349
Pecam1	0.00494016	0.438755			1.23033e-05	0.608628
Pelp1	0.0151171	0.297893			0.00552901	0.566697
Pfas					1.39673e-06	0.228696
Pfdn2	2.02656e-07	0.581279	0.000544183	-0.293626	0.00168747	0.287653
Pfdn5	0.00199059	0.496787
Pfkl			0.00180556	0.234783
Pfkm	0.00616343	-0.441725	0.032435	0.356426
Pfkp	4.59687e-20	-0.390755	3.48321e-13	0.369485
Pfn1	1.93446e-10	-0.337312			9.00195e-05	-0.213824
Pgam1			3.89953e-06	0.258165
Pgam5	7.71375e-06	0.724739	0.0241243	-0.329744	0.0353543	0.394995
Pgap1					0.000469375	-0.339039
Pgk1					2.42277e-06	0.175507
Pglyrp1	1.92386e-05	0.561875			0.00270281	0.38415
Pgm3			6.83462e-05	-0.330237	0.000886271	-0.250539
Pgm5	1.65714e-06	-0.643991			1.18946e-05	-0.421206
Phgdh			0.00509928	-0.357715
Phpt1			0.000337435	0.29248
Picalm	0.000377697	0.293346	0.00136149	-0.380996
Pigg	0.021891	-0.264688			0.0154165	-0.31315
Pigr					0.000318042	-0.277442
Pigt					0.000110425	-0.367205
Pin1	3.88466e-05	0.469608
Pin4					0.00209145	0.552732
Pip4k2a	5.79838e-05	-0.481697	5.18674e-08	0.756136
Pklr			0.000386955	0.444692
Pkm			3.63091e-05	0.296115	8.67335e-09	0.380556
Pkn1			0.00146213	0.270609
Pkp1					0.00198474	0.539211
Pkp2	3.79765e-09	0.638439			4.35188e-10	0.615763
Pkp3	1.48636e-08	0.559218			8.30301e-07	0.598381
Pla2g16	0.042453	-0.407801
Pla2g2a	0.0053355	0.962221			0.00534946	1.15261
Pla2g4a	7.56556e-07	0.410859			9.71394e-05	0.296423
Pla2g4c	4.44385e-16	-8.26223			7.88743e-08	-6.93262
Plaa					0.00236151	-0.247769
Plbd1	0.00241886	-0.834857	0.00026669	1.16227
Plcb3			5.70522e-09	0.395211	5.00339e-08	0.423888
Plcg2					0.00308651	0.3476
Pld1	0.0401311	0.348015
Pld4	0.00513714	-0.557629	0.00514533	0.455746
Plekho2	0.00865842	0.250721			0.00078962	0.427013
Plg	5.45097e-16	2.31563	0.000155183	-1.00387	1.73102e-07	1.31176
Plgrkt			0.00800501	0.519227
Plin3	3.33056e-08	0.375752	1.28869e-06	-0.427187
Pls3					0.00324414	0.250738
Plscr1	2.28541e-07	0.611887	2.07597e-07	-0.617037
Pm20d1	0.00185048	0.488155	0.0456981	0.407379	4.1355e-06	0.895534
Pml	0.0139603	-0.438683	6.8737e-05	0.836508	0.0336911	0.397825
Pmm2	8.64678e-05	0.273094	9.14162e-07	-0.411299
Pmpca	3.40993e-05	0.326686	0.000603414	-0.235108
Pmpcb	0.000159213	0.352027
Pnkp			4.67758e-05	0.306016	1.3785e-05	0.284607
Pnlip	0.00159851	-0.931767
Pnliprp2	0.00264299	-1.10754	0.0691059	-1.02283	6.8347e-06	-2.11216
Pof1b	0.00185136	0.328542
Pofut1			0.00461776	0.306625	3.6731e-05	0.391927
Poglut1	0.010093	-0.59958	0.0011868	0.515232
Poldip2	0.000155661	0.280924
Polr1c	0.00399205	0.417165			0.000139132	0.317706
Polr2a					0.000283721	0.260696
Polr2b	0.003614	0.20862
Polr2e	0.0388702	0.408478
Polr2h					0.00660106	0.266381
Pon3	1.77534e-07	-0.62595	0.00390023	0.412388
Por	5.17278e-12	0.557126	0.000298488	-0.268596	6.51225e-07	0.28853
Postn	1.96109e-10	-0.675141	0.000586235	0.642399
Ppap2c			0.0122052	-0.502789
Ppat					0.00119492	0.297076
Ppia			7.32063e-07	0.288311	8.91699e-13	0.394221
Ppib	0.000173106	-0.262041	4.0499e-06	-0.340427	3.03556e-14	-0.602468
Ppic	0.0044092	0.414248			0.00118815	0.586356
Ppid	9.09544e-05	-0.203948	3.0933e-05	0.24876
Ppie	0.0738165	0.406543			0.0417352	0.420252
Ppif	0.000309583	0.304493
Ppil1					4.14728e-05	0.263454
Ppm1b	0.00271229	-0.204441
Ppm1g	6.83822e-07	0.43905			0.00464731	0.363066
Ppp1cb	7.5805e-05	-0.229195			5.23974e-05	-0.184771
Ppp1cc					0.0612091	0.447872
Ppp1r12a	0.0113941	-0.342985
Ppp1r12b	6.72867e-05	-0.817446	0.017141	0.476552	0.00342846	-0.340893
Ppp1r12c	0.0714373	-0.36587
Ppp1r14a	7.74357e-11	-1.42124	4.1501e-09	1.26484
Ppp1r1b	0.0127416	1.45902			4.1384e-07	1.33724
Ppp2ca					0.000633653	-0.220759
Ppp2r1b	0.000822829	0.658227			0.000142989	0.755056
Ppp2r4	7.8895e-05	-0.264616
Ppp2r5c	0.00209903	0.300669
Prcp					0.0262819	-0.346772
Prdx4	5.45383e-08	-0.414864			0.000189356	-0.240743
Prdx5			4.22575e-07	0.333179	3.97686e-12	0.496896
Prdx6	7.67591e-07	0.831872	1.29796e-07	1.39412	1.38233e-11	1.1772
Preb					1.54953e-05	-0.31062
Prelp	1.59693e-05	-0.463801	0.00112361	0.612274
Prep	7.63788e-05	0.183992	1.4919e-07	-0.309284
Prg2	7.46492e-10	-2.37948	1.52296e-07	1.95602	0.0263956	-0.423467
Prg3	0.0014755	-1.72432	1.2226e-05	1.80814
Prkaa2	0.00862426	0.21977	2.40569e-05	-0.469518
Prkab1					0.0428158	-0.461908
Prkaca	0.00053846	-0.351485			7.8544e-05	-0.319446
Prkacb	5.5652e-13	-0.662366			1.48418e-07	-0.467063
Prkag1			8.86021e-06	-0.323801	3.03771e-05	-0.301811
Prkar1a			1.07844e-05	0.26055
Prkca	1.86935e-06	-0.499316	9.40153e-05	0.403922
Prkcdbp			0.000425452	0.561534	0.00131144	0.406826
Prkcsh					3.22793e-07	-0.20278
Prkg1			0.000314772	0.37029
Prmt5	0.000114775	0.282394			0.00281095	0.242849
Prodh	0.0298817	0.503834
Prpf40a					0.000931552	0.469764
Prpf6	0.00041056	0.287417
Prph	0.000561081	-0.40636
Prps1l1			5.19977e-05	0.250671
Prps1l3	0.000138485	-0.235217
Prpsap2	0.0073001	-0.237802	8.95765e-09	0.559595	5.49118e-05	0.321793
Prrc1			5.32894e-08	-0.625182	3.88224e-14	-0.622932
Prrc2a	0.0827339	0.512029			0.0647624	0.429087
Prrc2c					0.0414585	0.457777
Prss2			0.00577097	-4.75624	5.5421e-09	-4.94923
Prss30	0.0586024	0.387857
Prtn3	0.0215487	1.08714	0.0790674	0.761077	0.0477971	1.84822
Psap	0.0207854	0.334172			0.0139881	0.362909
Psat1	1.46732e-07	0.582463	0.000863962	-0.610659
Psip1					0.00120478	0.403101
Psma4					1.73086e-05	-0.221847
Psma7	3.49465e-06	0.154334
Psmb10			0.000326169	0.32044
Psmb5	0.00382718	0.526509	1.53756e-08	-0.36951
Psmb6	4.79009e-06	0.443143			0.00193152	0.260289
Psmb8	4.84165e-05	-0.911111	5.55799e-07	0.688659
Psmb9	3.30931e-06	-0.943181	7.1572e-09	0.845693
Psmc1	9.27822e-06	0.222506
Psmc2	1.63646e-11	0.37529	0.00107447	-0.232939
Psmc3	8.62672e-15	0.317117
Psmc4	3.46311e-15	0.422048
Psmc5	2.31623e-13	0.326446
Psmc6	1.6451e-11	0.354836	3.00346e-05	-0.350188
Psmd1	5.77266e-10	0.237842	0.000109641	-0.277497
Psmd11	4.85223e-09	0.235663
Psmd12			3.70039e-05	-0.30223
Psmd13			2.13578e-06	-0.353803	0.000520996	-0.205181
Psmd14	2.08119e-11	0.457627			0.000830904	0.27607
Psmd2	6.50995e-05	0.212069	0.000458809	-0.33469
Psmd3	1.85036e-13	0.278666
Psmd4	7.44185e-07	0.314224
Psmd6			0.000319507	-0.269668
Psmd7	0.000108941	0.199185
Psmd8	0.000119631	0.230985	0.000230202	-0.270483
Psmd9	2.82093e-05	0.327155			2.12307e-07	0.314583
Psme1	0.0106144	-0.364778
Psme3	0.00743001	0.275574
Psme4	0.00629519	0.332621
Pspc1	0.0354593	0.51373			0.0211747	0.402122
Ptbp1	8.36054e-07	0.248866
Ptbp3	1.15047e-05	0.407436			0.0117589	0.302177
Ptcd3	1.64803e-05	0.351357
Ptgis	2.04461e-12	0.551791	7.70835e-06	-0.357218
Ptk7			0.00374545	0.325953	3.44961e-07	0.539092
Ptma	4.23923e-05	0.850997	0.0022269	0.511549	5.26629e-14	1.36255
Ptms	7.44882e-05	-0.613765	9.62016e-08	1.03207	4.06258e-05	0.418301
Ptpmt1			0.0117348	-0.325763
Ptpn11	0.00472482	-0.2648			0.000171176	-0.259178
Ptpn6	0.00241373	-0.619899	0.000507814	0.725188
Ptprc	1.57763e-07	-1.38868	8.08306e-06	1.24546
Ptprk					0.0227367	0.38066
Ptrh2	0.000428574	0.236762
Puf60	1.83951e-05	0.251127			0.00153344	0.227949
Pum1			0.000934259	0.241426
Purb			0.000244168	0.257858	2.21074e-10	0.310577
Pycard					1.11469e-05	0.30992
Pycr1					0.000388731	-0.591134
Pycr2	0.0046846	-0.232638	0.000114075	-0.357697	2.8013e-12	-0.590335
Pycrl			0.0126107	0.340465
Pygb	1.1865e-09	-0.388864			4.23708e-10	-0.317939
Pygl	9.6817e-08	-0.710293	3.03032e-05	0.536201
Pygm	0.0435222	-0.298987
Pyroxd2			0.0001891	0.785423
Q91V76	0.00128838	0.187002
Qars	2.1769e-06	0.169337	0.000470774	-0.239564
Qdpr	1.49633e-07	-0.32647
Qil1			0.00309981	0.27164	0.00162991	0.237543
Qsox1	0.000313384	0.522769			0.000894736	0.512779
Rab1			8.36736e-05	-0.241321	2.40979e-11	-0.337463
Rab14	2.55826e-05	-0.202339
Rab18	2.07714e-07	0.27996	1.90422e-05	-0.299875
Rab1b					4.94121e-06	-0.210504
Rab21			3.40043e-06	0.386135	2.52042e-05	0.297366
Rab27a					0.000262393	-0.251998
Rab27b	0.0029183	-0.224668			0.00312205	-0.312504
Rab2a	0.00366176	-0.200081	8.97483e-06	-0.337211	1.06634e-17	-0.537292
Rab32	7.44113e-06	0.56682			0.000353878	0.398199
Rab3a			7.48079e-05	-0.690799	1.7341e-06	-0.99101
Rab3d			5.79706e-05	-0.491682	8.42651e-08	-0.52775
Rab5b	2.38886e-05	-0.635152			0.00750539	-0.418244
Rab6a					4.22579e-07	-0.173839
Rab8b	0.000120048	-0.288162	2.27313e-07	0.44609
Rabac1			6.7465e-05	-0.548666	0.00018181	-0.444561
Rabgap1l	0.12126	0.868617	0.0706449	-0.617119
Rac1			2.64536e-10	0.324228	2.37469e-10	0.332536
Rac2	0.00699551	-0.511693	3.70174e-07	0.931493	0.0178654	0.4198
Rad23a	0.000465463	1.08994
Raly	6.55622e-07	0.261799			0.00547726	0.272522
Ran					0.000111722	0.30273
Ranbp1	4.44345e-07	0.278231			0.00125001	0.289966
Ranbp2	3.22846e-09	0.452722			0.00498902	0.252714
Ranbp3	0.000309223	-0.202297
Rangap1	0.000152327	0.225401
Rap1a	5.63435e-10	-0.44973	0.000926214	0.390219
Rap1b	6.32414e-13	-0.349942	0.000122763	0.280733
Rars2	0.018744	0.302064
Rbbp4			5.02495e-07	0.346549
Rbbp9	1.23644e-06	-0.506172
Rbm14	0.0030701	0.277324			0.0330111	0.338582
Rbm15					0.0017857	0.325787
Rbm28	0.0100083	0.286078
Rbm3	1.11347e-09	1.34858	0.0146544	-0.945279	0.014519	0.654257
Rbm39	0.000142142	0.292162			4.33856e-05	0.338989
Rbm47	3.23583e-08	0.268703	5.90682e-06	-0.552442	0.00518912	-0.283739
Rbm8a					0.00476717	0.269347
Rbmxl1					0.00109591	0.260946
Rbp1	4.07299e-05	0.826235			0.00861216	1.0491
Rbx1	0.000404894	0.228509
Rcc1			4.57091e-05	0.296424	2.31798e-07	0.409165
Rcc2			2.49078e-05	0.344843	0.00213045	0.225835
Rcn3	0.00378534	0.456121
Rdh11	1.40876e-09	-0.407047			2.99718e-10	-0.563381
Rdx	0.000485934	-0.293761	1.57244e-11	0.631344	3.32279e-05	0.337583
Reep5	0.000242698	-0.2428			9.05949e-06	-0.258886
Reg3b			4.07623e-05	-3.91507
Reg3g			0.0103475	-2.75357
Reg4	2.06019e-05	-3.16488	1.20837e-07	2.84127
Renbp					0.0214491	0.342896
Rep15	0.000537805	-0.599536			0.00264976	-0.470673
Rer1			2.59356e-05	-0.289373	1.93392e-08	-0.364736
Retnlb	7.42366e-16	-1.77789			5.70079e-05	-1.65923
Retnlg	0.00229518	0.870727			0.000383206	1.34834
Rexo2	0.00190322	-0.263574			5.29189e-06	-0.281524
Rfc5					0.00101466	0.50644
Rhog			9.01664e-05	0.305958
Rhot1					0.00175846	0.289081
Rhot2					0.000813006	0.210194
Rims1	0.00322183	0.916292	0.00537977	-0.961153
Ripk3	1.45108e-06	0.649114			7.7965e-06	0.842205
Rmdn1	0.0230111	0.307056
Rnase4	7.8014e-11	1.24388	1.58827e-11	-0.872773	0.00876241	0.371111
Rnaset2b	0.0010773	0.479007
Rnf114	0.00693782	-0.205992
Rnf14			0.00407376	-0.543462
Rnf20			0.0505412	0.432831
Rnf213			0.022831	-1.14303	0.00892756	-1.02809
Rock1					9.74737e-05	-0.433505
Romo1	0.00352497	-0.451968	0.00823042	0.253923
Rpia	0.00338457	-0.366657	1.30811e-09	0.869126	9.12963e-07	0.502469
Rpl13a			0.00671967	-0.262293
Rpl14			0.00622904	-0.261424	0.00397999	-0.234812
Rpl15			0.00126168	-0.26312
Rpl17			0.00136856	-0.261256
Rpl18	1.03643e-06	0.239918
Rpl19	0.000440346	0.262303
Rpl22					2.61705e-05	0.325116
Rpl22l1			2.26008e-05	-0.580734	3.59069e-06	-0.598049
Rpl27a	0.000932208	0.25064			0.00221835	0.268329
Rpl28			8.03424e-05	-0.320396	0.00333006	-0.24301
Rpl30	6.39251e-05	-0.200634			0.00023345	-0.246443
Rpl32	0.000141145	0.281008			2.57293e-05	0.340473
Rpl35	0.0182054	0.281884			0.000610182	0.430768
Rpl35a			0.000594735	-0.293848	1.1578e-07	-0.422239
Rpl37a	1.06834e-06	-0.245302			3.62212e-07	-0.335191
Rpl5	3.66277e-06	0.16529
Rpl6			0.000722713	-0.269725	0.00127625	-0.229736
Rpl7	2.10675e-05	0.240455
Rplp1	1.8655e-06	0.995939			5.91897e-08	0.72498
Rplp2	6.17947e-07	1.18925			7.39808e-18	1.25504
Rpn1	3.69582e-05	-0.217817	1.1966e-06	-0.321591	1.60883e-17	-0.539408
Rpn2	0.00424416	-0.205304	6.58942e-05	-0.319003	1.88426e-16	-0.524307
Rprd1b					3.93357e-06	0.234615
Rps15a					0.000645711	-0.214053
Rps17	1.07905e-07	0.256314
Rps2			0.00217896	-0.259213
Rps24			0.000339657	-0.249552
Rps26			0.000297201	-0.285371	1.26042e-09	-0.458566
Rps27a					0.00726059	0.262636
Rps27l					4.24727e-07	0.389431
Rps28			0.0134309	0.454612
Rps6ka3	6.8297e-06	0.236167
Rps9			2.87563e-05	-0.232049
Rpsa			0.00444315	-0.27714
Rraga	0.000902273	-0.346984			9.16323e-05	-0.381598
Rras	5.80195e-08	-0.61957	0.00570103	0.335262	0.0041046	-0.284307
Rrbp1			1.34877e-05	-0.54904	1.21137e-07	-0.539789
Rrm1	0.00184037	0.67417
Rrp12	0.0274387	0.274869
Rsl1d1	0.00608414	0.261303
Rsu1	2.39703e-07	-0.359423
RtcA	0.000118445	0.25606
Rtn2			0.0321946	0.424045
Ruvbl1					3.62732e-07	0.266087
Ruvbl2					2.8425e-05	0.191372
Rwdd1	0.0163183	0.233128
S100a10	0.000260134	0.463862	0.000464135	0.367438	3.88993e-11	0.831299
S100a11			0.0126735	0.373645	0.000285128	0.449423
S100a14	0.000554127	0.501393	0.0299878	0.480645	0.00543833	0.982037
S100a16			0.000117945	0.536957	7.11867e-06	0.703451
S100a8	2.99376e-09	3.81805	0.0303195	-1.12811	0.012141	2.68995
S100a9	8.93565e-09	5.92869			0.000848778	4.64406
Saa1	1.73834e-05	2.42702	0.000144819	-1.29887	0.000521789	1.12815
Saa2			0.00242463	-1.11162
Samhd1	2.26408e-07	-0.71679	2.66816e-06	0.546316
Sar1a			9.11527e-08	-0.490004	3.26956e-08	-0.449332
Sart1			0.00229707	0.384932	0.00269189	0.496561
Sart3	0.000392251	0.229241
Satb2	0.062338	0.342117
Scamp1	1.63314e-06	0.45443	0.000397102	-0.464774
Scamp2			0.00131928	-0.297566
Scamp3	2.04406e-05	0.414039
Scarb2	7.75902e-11	0.696521			1.70831e-15	0.662311
Scfd1			0.000933311	-0.374312
Scfd2			0.000146581	-0.472537	0.00449022	-0.363662
Scin	5.46192e-16	-2.5062	0.0121409	0.866152	0.000422802	-1.63629
Scp2	0.00700555	0.242545
Scpep1	0.00208557	-0.43533	0.00435518	0.447623
Scyl1			0.000518236	-0.252876
Sdcbp	0.00644078	0.3578
Sdf2	0.0186479	0.269502
Sdf2l1	2.68534e-12	-0.804661			9.72163e-16	-1.02221
Sdhc					0.000785625	-0.285238
Sdhd	0.00681038	-0.355158			0.0017691	-0.278408
Sdpr					0.000403412	0.292911
Sdr39u1	0.00152391	0.19132
Sec11a			2.66403e-05	-0.317222	1.9805e-14	-0.468433
Sec11c	7.52977e-09	-1.03199	0.0014868	-0.602173	9.03758e-06	-1.63136
Sec13			4.24903e-05	-0.245957	1.093e-06	-0.263887
Sec16a	0.000625003	0.31812	2.31437e-07	-0.887388	8.06317e-05	-0.569268
Sec22b	2.26719e-06	0.326845	0.0120841	-0.283188
Sec23a	8.74479e-06	0.173392
Sec23b			5.93691e-08	-0.526503	3.31427e-09	-0.514617
Sec23ip			1.38556e-09	-0.527269	5.64357e-08	-0.413453
Sec24a			0.00463222	-0.434505	6.10843e-06	-0.564203
Sec24d			1.72389e-08	-0.629936	2.04083e-07	-0.475356
Sec31a			7.09124e-07	-0.479427	2.24534e-06	-0.347497
Sec61a1			0.000748459	-0.36744	3.34705e-08	-0.558516
Sec61b	5.09127e-12	-0.390916			2.00358e-09	-0.56707
Sec62			5.89268e-05	-0.27582	0.000375629	-0.270271
Sec63	7.75711e-06	0.279717	3.17705e-06	-0.433833
Sel1l	0.000273	0.276576
Selenbp1	5.68847e-08	-0.501152	0.0275964	0.535775
Sep15					4.16749e-11	-0.378834
Sephs1					1.86601e-06	0.348545
Sephs2	0.00904336	0.364989
Sept10					2.73974e-07	0.289535
Sept6			4.37001e-05	0.48062	0.000134139	0.290805
Sept7			1.41893e-08	0.195766	6.17054e-08	0.199479
Sept8					0.000368377	0.221325
Sept9					7.1387e-06	0.305527
Septin-10	1.34683e-05	0.342116
Septin-9	5.71226e-09	0.279967
Serhl	0.0143675	0.283813
Serpina10			0.0263837	-0.367052
Serpina1a	4.07068e-13	1.45815			3.09168e-06	1.04237
Serpina1b	1.42967e-10	1.34573			4.34599e-07	0.958538
Serpina1d			4.71192e-06	-2.20044
Serpina3g	0.101762	-0.460567
Serpina3k	1.31474e-17	2.44874	0.00014663	-0.994371	7.303e-09	1.45437
Serpina3n	1.13995e-20	5.5676	5.81019e-08	-3.53355	0.000267224	2.03405
Serpinb1a					9.89464e-06	0.294805
Serpinb5	7.21322e-06	0.399009	0.00201009	0.24978	1.3419e-17	0.648789
Serpinb9	2.70684e-14	-0.705377	3.5942e-07	0.550541
Serpinc1	0.000157342	0.216362	0.000461837	0.255089	1.09568e-08	0.471451
Serpinf2	1.3454e-08	1.61627	0.00128956	-0.827265	0.000162945	0.789003
Serping1	1.31598e-09	1.32005			2.07817e-06	1.21667
Serpinh1	1.04006e-11	0.776386			0.0103334	0.571408
Setd7	0.00117954	-0.405764	0.0107899	0.416928
Sf1	0.00664418	0.241911			0.00234806	0.336016
Sf3a1	4.30872e-07	0.318448	0.0103925	-0.285797
Sf3a2	0.00856546	0.409044			0.000196183	0.722852
Sf3b1	0.000686055	0.202346	0.00599453	-0.262841
Sf3b2	2.39895e-10	1.0853			0.000314003	0.718163
Sfn	0.00286067	0.224061			1.43847e-05	0.450746
Sfxn3			0.000212718	0.282039
Sfxn5	0.00379773	0.614382			0.000584519	0.7562
Sgcd	0.00868014	-0.366201	0.00188324	0.549208
Sgsh			0.0100266	0.851937	0.022304	0.681951
Sgsm3			4.66513e-05	-0.559627	0.000546107	-0.445216
Sh3bgrl2			0.0354701	-0.430668	2.4884e-06	-0.782181
Sh3bgrl3					0.0176391	0.292439
Sh3gl1	0.00134757	0.353478
Shmt2	7.99475e-08	0.387448
Skiv2l2			0.00512201	-0.343954	0.00968742	-0.275478
Slc12a2	0.000834284	0.310672	9.58294e-06	-0.458431
Slc16a1			3.83427e-05	0.294594	6.48157e-05	0.265609
Slc1a4			0.0397374	-0.51202	0.0684004	-0.421267
Slc1a5	1.59846e-13	0.398506	4.57969e-07	-0.503755
Slc25a1					0.00212966	-0.299348
Slc25a11	0.00521796	-0.229796
Slc25a12	3.43834e-10	-0.272695			0.000182113	-0.242235
Slc25a20					2.652e-05	0.36044
Slc25a35	1.81299e-06	-0.610079			4.77208e-07	-0.752664
Slc25a4	0.0106326	-0.322201			7.93182e-06	-0.317787
Slc26a2	0.000266053	0.377868			9.85741e-05	0.674209
Slc26a3					0.000431811	0.640353
Slc35a1			0.00707636	-0.512766	0.0556388	-0.660705
Slc35a2	0.000239421	0.495939	1.24103e-09	-0.930222	0.0018596	-0.434282
Slc35a3	0.000155387	0.353753	0.000204544	-0.381694
Slc39a11			0.000613889	-0.430945	5.41295e-05	-0.340127
Slc39a7	0.000116731	0.260393	2.28147e-05	-0.253597
Slc3a2	3.87192e-06	0.376203	0.000201447	-0.428191
Slc44a1	0.0114074	-0.369183	8.31675e-05	0.737275	0.00129473	0.368092
Slc44a2	0.000173651	-0.670632	0.00226098	0.753965
Slc4a1	0.000103099	0.996198	4.29049e-07	-1.03106
Slc4a7	0.000478912	-0.239102			0.00190803	-0.337235
Slc50a1	0.00592448	-0.476872	0.000398568	-1.05355	6.75816e-10	-1.54111
Slc6a14	2.20517e-05	0.410553			8.15383e-07	0.389136
Slc7a5	0.00433055	0.293672	0.00848171	-0.272827
Slc9a3	0.00526602	0.740686
Slc9a3r1	0.0192482	-0.276429	1.00731e-05	0.608298	3.15896e-06	0.331869
Slk	4.58531e-10	0.348344	0.000469958	-0.309484
Slmap	0.00284942	-0.454266			8.95878e-06	-0.472891
Smad1					0.00566455	0.30917
Smad4	8.92504e-08	1.19768	0.00550164	-0.635365	0.0225986	0.562311
Smap1	1.54194e-05	0.287557
Smarcd2					0.000194075	0.210026
Smc1a					2.20689e-06	0.250787
Smc2	0.000112746	0.621206			7.92844e-05	0.810365
Smc4					0.0472766	0.349767
Smchd1			0.00358765	0.295522
Smdt1					0.00510068	-0.303746
Smek1			0.00284104	-0.388625	0.00371295	-0.332906
Smtn	0.00852763	-0.446529
Snap23	1.58101e-07	0.739637	0.000546359	-0.463071
Snap25			0.000698789	0.399174
Sncg			0.000942156	0.251001
Snd1			0.000566511	-0.33517	0.000676703	-0.285664
Snf8			0.00365265	0.463127	0.0161569	0.664308
Snrnp200	4.26982e-05	0.183611
Snrnp40	1.65753e-12	0.697129			0.000205141	0.485276
Snrpb2			0.0252667	-0.47209	0.0020872	-0.437952
Snrpc					0.00372001	0.259157
Snrpe	0.000605969	-0.262985
Sntb2			0.0151416	0.30072
Snw1	0.000270592	0.357239			0.0303159	0.352989
Snx1	2.22188e-07	0.257845			1.92232e-07	0.372505
Snx4	0.00183441	0.304058
Snx5					5.31856e-08	0.293819
Soat1	4.38606e-07	0.448396	4.09334e-06	-0.654921
Sod1	0.00640684	-0.217542	1.11629e-05	0.510155	0.000743115	0.292613
Sod3	0.000155377	0.355191	5.46189e-07	0.565641	7.74328e-14	0.920832
Son	0.0193573	0.438747			0.0246808	0.324253
Sorbs1	0.000836224	-0.326666
Sord	2.30588e-07	-0.346069
Sort1	0.000273058	-0.394511			4.63283e-05	-0.562638
Sparc	1.15219e-08	1.04301			0.0771555	0.586632
Spcs1	0.00015767	-0.353037			2.35625e-12	-0.531549
Spcs2	2.50969e-06	-0.380553	0.000739813	-0.282554	1.1213e-16	-0.663107
Spcs3	5.27526e-05	-0.734047	0.000317221	-0.724158	1.44252e-15	-1.45821
Spr	0.000581497	-0.18205
Spryd4	0.00137091	0.555999	0.0163265	-0.489504
Sptlc1	6.96696e-05	0.488401
Sptlc2	9.21772e-11	0.434715	0.00167723	-0.309846
Sqrdl	0.000242886	0.182289
Sqstm1	0.000451189	0.407464			0.000560738	0.378485
Src			0.000818447	0.223688	5.86718e-09	0.307727
Srm			9.00112e-06	-0.410893	5.66151e-05	-0.320521
Srp14	6.38367e-09	-0.535948	0.00441447	0.269972	0.00282937	-0.265976
Srp19			0.00160351	-0.304617	0.000526522	-0.312785
Srp54			4.30533e-06	-0.551975	1.37065e-08	-0.616301
Srp68			0.000509399	-0.694343	0.000763497	-0.598628
Srp72			0.000229716	-0.471093	1.42086e-05	-0.481223
Srp9					0.0103122	-0.291637
Srpr			4.60173e-05	-0.587511	7.46595e-06	-0.575558
Srprb			2.63964e-05	-0.447736	4.80789e-05	-0.396957
Srrm1					0.0113616	0.362564
Srsf2	7.54887e-05	0.330092
Srsf3			1.7042e-06	0.513919	1.23313e-06	0.54494
Srsf4					0.0104541	0.309768
Srsf5	1.38066e-09	0.707017	0.0100985	-0.282717	0.000552633	0.4243
Srsf7	0.000699318	0.226242	0.00046862	0.250419	4.8066e-09	0.476662
Ssbp1	0.00120717	-0.23134
Ssr1			1.87537e-06	-0.67322	3.80401e-10	-0.746531
Ssr3			0.0292399	-0.374315	0.0248641	-0.330751
Ssr4			2.91364e-06	-0.599086	9.84965e-10	-0.64551
Ssrp1	0.000234699	0.214599
St13	1.37585e-07	-0.318846
St14					7.94522e-07	0.317132
St3gal6	3.07929e-13	-1.53665			6.7299e-06	-1.45927
Stat3	6.41729e-12	0.492077	0.000101591	-0.356378
Steap3	0.0539922	-0.343363
Stim1					0.000599094	-0.209441
Stip1	4.40112e-07	-0.273374
Stk10	0.000717606	-0.572294	0.000100406	0.613994
Stk38l			0.00171191	-0.458628	0.00586576	-0.357212
Stk39	3.10904e-05	0.588789	1.70054e-09	-0.976255	0.000229162	-0.387466
Stmn1	0.00971208	-0.722499	0.00751632	0.953404
Stom	0.00014115	0.3622			5.61201e-09	0.530389
Stoml2					5.70166e-06	0.32841
Strap			7.26852e-05	-0.277944
Strn					0.000787623	0.337082
Stt3a	0.000210072	-0.354662	1.5849e-06	-0.559641	5.22459e-21	-0.914303
Stt3b	0.00134279	-0.202376	0.000780377	-0.256346	6.52413e-11	-0.458722
Stx12	2.36402e-08	0.446754			0.000160908	0.294302
Stx17					0.0129776	-0.570855
Stx4			0.00174926	0.254912
Stx5a	1.97897e-05	0.344545
Stx7			0.005621	0.256071	0.000842487	0.463942
Stxbp1	1.00287e-06	-0.472636	5.15721e-07	0.527199
Sub1	1.85406e-05	-0.63351	0.00394517	0.395878	0.00490218	-0.237631
Sult1a1	1.52425e-06	0.800446	0.0209318	-0.58004
Sult1b1	0.00580933	0.317849	0.00645975	0.364204	1.51766e-12	0.682053
Sult1c2	0.000119116	0.433015			0.00257407	0.576191
Sult1d1	9.13555e-05	0.614253	0.0230421	-0.439607
Sun1	0.000889728	-0.244285	0.000103955	0.33395
Sun2			3.42644e-05	0.330604	6.18774e-06	0.418766
Suox	0.000320539	-0.378738	0.00763724	0.332156
Supt5h	0.00161665	0.225678			0.0026338	0.346457
Surf1	0.00277796	0.300513
Surf4	0.0151804	-0.252337	0.000256818	-0.383586	3.82867e-08	-0.635923
Susd2	0.000484881	-0.391669	0.00280792	0.429701
Sval1			0.0293941	0.951814	0.0631661	0.579287
Svil	0.00305807	-0.619751			0.00150091	-0.343159
Swap70			0.0821173	0.722259	0.0024101	0.68065
Syap1	2.10477e-08	0.850492	0.000112241	-0.56518
Sycn	1.51603e-06	-1.83359	0.00058021	1.94788
Sympk					0.0231546	0.395796
Syncrip	9.38613e-07	0.245972
Syne1	0.0333526	-0.718284			0.00015583	-0.652593
Synj2bp	0.0150863	-0.231526	1.04116e-05	0.429476
Synm	0.00610428	-0.428932			0.00738192	-0.247397
Synpo2					0.00174275	-0.299516
Sypl	5.74826e-07	-0.359308			1.67751e-06	-0.371091
Taco1	9.82004e-05	0.265819			0.00456224	0.257833
Taf15			0.000102328	0.600378	0.000326259	0.456525
Tagln	0.000699589	-0.448389	0.00949029	0.365199
[truncated: 221 more rows]

## Sheet: Sheet2
	DNBS vs CTR		DNBS_TAP vs DNBS		DNBS_TAP vs CTR
Gene names	P-value	Log2Ratio	P-value	Log2Ratio	P-value	Log2Ratio
0610037L13Rik	1	0	1	0	0.012363	-0.371649
1300017J02Rik	5.37968e-09	2.0286	0.00217003	-0.893302	5.11787e-05	1.1353
1810065E05Rik	0.0638613	0.328156	1	0	0.0980288	0.766226
2210016F16Rik	1	0	0.00174201	0.317232	0.000408981	0.331053
2310035C23Rik	0.00290131	0.338612	0.00640282	-0.333106	1	0
5330417C22Rik	0.00252392	-0.427468	0.0116109	-0.472697	6.29011e-06	-0.900166
6430548M08Rik	0.0253192	0.445128	1	0	1	0
9030624J02Rik	1	0	1	0	0.000343315	-0.443301
A1bg	0.00093618	-1.66852	1	0	0.00448815	-1.48306
A2m	7.87877e-19	2.5031	6.58387e-08	-1.28697	1.02477e-08	1.21613
Aacs	1.19409e-08	-0.355708	0.0121256	-0.380878	1.62357e-06	-0.736586
Aak1	1	0	0.000105613	0.340041	0.000273315	0.335972
Aars	9.3102e-13	0.474352	7.68495e-07	-0.664852	1	0
Abat	1	0	1	0	0.00915372	0.565056
Abcb1a	3.93824e-09	0.968654	1	0	0.000203068	0.784902
Abcd3	8.70511e-10	0.545939	0.000375163	-0.639438	1	0
Abce1	1	0	0.00113134	-0.258022	1	0
Abcf2	2.98452e-06	0.355819	1	0	1	0
Abcf3	3.17428e-06	0.379941	1	0	1	0
Abhd11	1.64021e-08	0.518549	1	0	2.61008e-07	0.40584
Abhd6	9.93153e-06	0.526093	1	0	0.0152642	0.307321
Abi1	0.000152274	0.305719	1	0	3.2797e-11	0.462742
Acaa2	1.98617e-09	0.387256	1	0	2.48688e-05	0.330095
Acaca	1	0	1	0	0.000220931	-0.26138
Acad10	1	0	1	0	0.000133827	0.44551
Acad11	0.0110992	0.250123	0.000504427	-0.469901	1	0
Acad9	1	0	1	0	0.000273104	0.254536
Acadm	1	0	1	0	0.00136305	0.322319
Acads	1	0	1	0	0.00870762	0.279431
Acat1	1	0	1	0	0.00264381	0.232129
Acat2	4.85917e-07	-0.343779	4.13589e-08	0.425509	1	0
Acbd3	3.58172e-05	0.23735	1.49675e-06	-0.347939	1	0
Ace	0.00571495	-0.245006	1	0	1	0
Acin1	1	0	1	0	0.00381351	0.279691
Acly	0.000602856	-0.293307	1	0	1	0
Aco1	1	0	0.000176012	0.237147	1	0
Acot2	9.81749e-10	0.362789	1	0	1.30149e-12	0.414636
Acot7	1	0	0.000119716	-0.240836	1	0
Acot9	6.17531e-08	-0.291804	1	0	1	0
Acox1	0.00685835	0.324196	0.00164565	-0.355749	1	0
Acp5	0.00232894	-0.360233	0.00555755	0.353459	1	0
Acp6	0.00383693	0.260533	1	0	0.000112728	0.533073
Acsf2	1	0	0.010449	-0.379849	1	0
Acsf3	0.0285494	0.256893	1	0	1	0
Acsl1	0.00241999	-0.21016	1	0	1	0
Acsl3	1.26297e-13	0.947548	0.000100537	-0.39479	9.8997e-10	0.552757
Acsl4	2.7889e-05	0.683614	1	0	0.000441511	0.359079
Acsm3	1	0	1	0	0.000806801	0.503486
Acss1	1	0	0.00194237	-0.395324	0.00046468	-0.368216
Acss2	1	0	1	0	0.0043658	-0.325329
Acta2	0.00790882	-0.308531	0.0106943	0.317345	1	0
Actb	0.00315831	-0.573786	5.77277e-07	0.822988	1	0
Actbl2	0.0432026	-0.5697	1	0	1	0
Actg1	1	0	3.5071e-07	0.230682	1.49707e-05	0.182702
Actg2	1	0	7.67175e-07	-1.77092	7.56124e-06	-1.60769
Actn1	0.0119496	0.254363	1	0	1	0
Actn1a	5.16845e-06	-0.238966	1	0	1	0
Actr2	1	0	3.72716e-09	0.299845	1	0
Actr3	3.56006e-05	-0.207646	3.04176e-08	0.293752	1	0
Acy1	0.000136718	0.306165	1	0	7.58325e-05	0.315629
Acyp1	2.28591e-10	-0.689369	0.0101628	0.405306	1	0
Ada	1	0	0.000565293	0.240997	1	0
Adam10	8.26332e-05	-0.227696	3.53027e-08	0.373535	1	0
Adam9	0.0089163	0.362492	1	0	1	0
Add1	1	0	4.21987e-10	0.358013	3.17982e-05	0.190354
Add3	0.000497913	-0.340807	1.2236e-06	0.548874	1	0
Adh1	0.023229	-0.55943	0.0421833	0.650572	1	0
Adipoq	8.35263e-05	-0.587251	1	0	0.0188491	-0.390105
Ado	0.014107	-0.231676	0.0185681	0.333417	1	0
Adprh	1	0	0.000763644	0.32369	0.000932264	0.288008
Adprhl2	1	0	0.000717283	0.318685	1	0
Adrm1	1.25827e-08	0.362592	1	0	1	0
Afm	0.00357165	0.403357	1	0	0.000209711	0.621613
Agfg1	0.0159355	0.444349	1	0	0.00010815	0.717241
Ago2	0.000344123	-0.202537	1	0	1	0
Agps	7.21611e-08	0.438424	1	0	0.00337826	0.388944
Agr2	1	0	1.66036e-07	-1.0808	3.58494e-08	-1.08185
Agrn	0.000206811	-0.357192	0.000715324	0.392673	1	0
Ahcy	1	0	1	0	0.000718975	0.249499
Ahcyl1	1	0	1	0	6.22495e-06	-0.231439
Ahcyl2	0.000944514	0.197898	1	0	1	0
Ahnak	3.59303e-12	0.550655	1	0	2.816e-10	0.79728
Ahnak2	3.53297e-08	0.805567	1	0	1.25595e-07	0.880173
Ahsa1	0.00272458	-0.225435	1	0	0.000892951	-0.314041
Ahsg	7.32647e-17	1.93073	1	0	4.57349e-11	1.5276
Aip	1	0	1	0	0.00200488	0.312501
Ak2	2.5748e-05	0.374239	1	0	1	0
Ak3	1	0	0.014601	0.321028	1	0
Akap12	0.00135565	0.570886	1	0	1.1612e-06	0.590599
Akap2	7.87435e-15	2.00261	5.27355e-06	-1.08393	2.35443e-05	0.918685
Akap8	0.00159949	0.354677	1	0	0.00534439	0.324137
Akr1a1	1	0	1	0	2.80058e-05	0.222659
Akr1b1	2.05064e-08	-0.46341	0.00183423	0.385266	1	0
Akr1b10	8.4093e-09	-0.800347	3.84852e-06	0.689623	1	0
Akr1b8	4.20559e-05	0.322663	1	0	1.44241e-05	0.383096
Akr1c12	1.49937e-12	0.726853	0.00171441	-0.302561	6.55342e-06	0.424292
Akr1c13	7.49277e-16	0.822837	1	0	1.204e-08	0.582384
Akr1c14	1	0	1	0	0.000187414	-0.366146
Akr1c19	1	0	1	0	0.00234409	1.52091
Akr1e2	1	0	1	0	0.000543143	0.43531
Akr7a2	0.000908534	-0.286414	0.000437061	0.356955	1	0
Akt1	0.0059441	0.230495	0.00126504	-0.273281	1	0
Alad	1	0	0.00026	-0.587054	0.0179221	-0.39698
Alb	3.45982e-07	0.846567	1	0	1.16791e-09	0.923994
Alcam	9.40199e-05	-0.507746	0.0138197	0.440671	1	0
Aldh18a1	9.7422e-12	0.527621	1.72023e-07	-0.893345	0.00512669	-0.365724
Aldh1a2	1	0	0.0012755	-0.836566	1	0
Aldh1b1	0.000189752	0.267659	1	0	1	0
Aldh1l1	1	0	0.000538215	1.54185	7.57967e-05	0.967848
Aldh1l2	0.0209678	0.496105	6.91763e-08	-1.50865	0.00230065	-1.01255
Aldh2	1	0	0.00342783	0.527162	0.00109315	0.456111
Aldh4a1	2.82665e-11	-0.977281	2.39694e-08	1.0254	1	0
Aldh5a1	0.00118785	0.220866	1	0	1	0
Aldh7a1	2.30732e-07	-0.392387	1	0	1	0
Aldh9a1	7.85886e-06	0.23909	1	0	3.93273e-09	0.306331
Aldob	0.00298556	-0.198084	1	0	1	0
Alg5	1.26996e-05	0.285369	5.03816e-09	-0.559241	0.000111446	-0.273872
Alox15	3.10228e-06	-3.36654	3.67231e-05	2.92911	0.0195266	-0.437431
Alyref	1	0	1	0	0.00308931	0.293227
Ambp	1	0	0.00115376	-0.709035	1	0
Ampd3	1	0	0.00251547	-0.274436	1	0
Amy2	1	0	9.13267e-05	-7.69522	0.000981584	-6.71411
Ang4	1	0	1	0	0.000508397	-2.73109
Ank3	0.0217558	-0.251861	1	0	1	0
Ano10	1	0	1	0	0.00329968	-0.309823
Anp32a	1	0	0.000134065	0.316424	1.92029e-05	0.339591
Anp32b	3.29067e-06	0.287793	1	0	1	0
Anp32e	1.20859e-05	0.360158	1	0	5.03376e-07	0.380944
Anpep	5.76722e-08	-0.503755	0.000942219	0.511139	1	0
Anxa1	2.77939e-07	0.548888	1	0	4.30644e-09	0.488079
Anxa11	4.27345e-14	0.411024	1	0	7.0595e-09	0.326868
Anxa13	2.4123e-10	-2.6405	0.0359547	1.09299	0.000125583	-1.55778
Anxa2	2.82268e-06	0.234198	1.57372e-07	0.361792	3.25895e-12	0.595989
Anxa3	0.000805436	0.199871	1	0	1	0
Anxa5	3.6254e-06	-0.174996	3.82329e-05	0.233633	1	0
Anxa6	5.7132e-08	-0.375337	6.11457e-06	0.376136	1	0
Anxa7	1	0	1	0	1.28137e-06	0.249259
Anxa8	2.75715e-06	1.35117	0.0202994	0.654389	3.3326e-07	2.00556
Aoc1	0.0004161	-1.07583	0.00991209	1.21843	1	0
Aoc3	0.00859613	-0.4558	0.019155	0.468739	1	0
Ap1b1	1	0	1	0	7.83024e-12	-0.200287
Ap1g1	1	0	0.000220275	-0.26623	1.05384e-13	-0.410471
Ap1m1	1	0	1.75855e-05	0.276637	1	0
Ap1s1	1	0	0.000898123	-0.228944	1	0
Apbb1ip	0.0234858	0.306964	1	0	1	0
Apcs	1.3743e-10	3.7784	0.00040319	-1.69126	0.095237	2.08714
Apex1	1	0	0.000443386	0.277955	1	0
Apoa1	2.8233e-09	2.81179	1	0	1.27983e-08	2.73225
Apoa1bp	1	0	1.15459e-05	0.434186	0.000825899	0.28375
Apoa4	1	0	0.000212565	0.951622	6.97953e-07	1.20515
Apoe	2.93306e-07	0.72599	1	0	8.64869e-08	0.942454
Apoh	1.21961e-11	1.32615	1	0	1.33695e-07	1.33397
Aprt	3.9968e-07	0.479549	1	0	9.73637e-08	0.583372
Aqp1	0.00206089	0.329521	1	0	1	0
Arcn1	1	0	1.03688e-05	-0.37327	8.97513e-06	-0.283151
Arf1	1	0	0.000794191	-0.260668	0.000805828	-0.239601
Arf4	1	0	6.74796e-08	-0.843358	1.18571e-09	-0.626123
Arf5	1	0	2.3139e-05	-0.454048	0.00292535	-0.287537
Arfgap1	6.85432e-09	0.9853	0.0107737	-0.661303	1	0
Arfgap3	0.00334036	0.261412	4.64164e-07	-0.627812	4.28946e-06	-0.3664
Arfgef1	2.42751e-07	0.344702	3.85272e-08	-0.506955	1	0
Arfgef3	0.00132207	0.420112	0.00473809	-0.551318	1	0
Arfip1	0.000685433	0.337182	1.03195e-06	-0.740444	0.000469749	-0.403262
Arfip2	1	0	4.12807e-08	-0.807824	3.94291e-09	-0.682295
Arfrp1	1	0	1	0	0.0292944	-0.376451
Arhgap1	2.40787e-08	0.309046	0.000458461	-0.238515	1	0
Arhgap18	1	0	1	0	0.0351238	0.317405
Arhgdib	0.0212244	-0.323572	0.000151035	0.597811	1	0
Arhgef10l	1	0	1	0	0.000747472	0.346198
Arhgef16	0.000202523	0.294229	0.000623034	-0.324314	1	0
Arhgef2	1	0	0.0382556	0.440493	0.000690606	0.650292
Arhgef38	0.000534072	0.451596	1	0	1	0
Arhgef7	1	0	1.27375e-05	0.284239	1	0
Arl1	1	0	1.1499e-10	-0.682345	1.02134e-12	-0.546043
Arl6ip1	0.0147244	0.490341	1	0	0.00297848	0.520947
Arl6ip5	0.00151036	0.293396	1	0	3.35674e-06	0.437305
Armc10	0.00354169	-0.224882	1	0	0.00217194	-0.24201
Armc6	0.0111202	0.256773	1	0	1	0
Armc8	1	0	0.0161588	-0.342016	1	0
Arpc1a	0.00406545	-0.239703	1	0	1	0
Arpc1b	1	0	4.05474e-06	0.32009	1	0
Arpc2	0.00106825	-0.213206	1	0	1	0
Arpc3	1	0	0.00202378	0.27851	1	0
Arpc4	0.0010628	-0.222364	2.09659e-05	0.293693	1	0
Arpc5	1	0	1.59153e-06	0.429537	0.0033388	0.224762
Arpc5l	3.95668e-06	-0.31879	2.97656e-06	0.382154	1	0
Arpin	0.00106127	0.344842	1	0	3.75888e-07	0.46805
Arrb1	8.80647e-07	-0.587153	0.000298645	0.406354	1	0
Arsa	0.000430743	0.207272	1	0	2.44662e-07	0.413902
As3mt	4.6962e-06	0.286619	1	0	1.74418e-05	0.289938
Asah1	0.00174824	-0.253063	0.00585837	0.433475	1	0
Asns	9.60448e-10	0.601182	1.49616e-07	-1.56603	9.53914e-05	-0.964848
Asph	1.65847e-05	-0.304081	1	0	1.27282e-10	-0.494945
Aspn	1.3631e-05	-0.724686	0.00400611	0.546427	1	0
Aspscr1	1	0	0.00552521	-0.317569	1	0
Atad3	0.000144115	0.233308	1	0	0.000490857	0.20872
Athl1	0.00118744	0.242069	1	0	1	0
Atic	1	0	2.64167e-09	0.202676	7.23008e-09	0.232747
Atl2	1	0	5.08678e-06	-0.386094	0.00010698	-0.285266
Atl3	1	0	1	0	1.50252e-05	-0.191576
Atox1	0.0572941	0.332786	1	0	1	0
Atp13a1	1	0	0.00286507	-0.258344	0.00125894	-0.271351
Atp1a1	0.000936938	0.247905	1	0	1	0
Atp1b1	0.00129258	0.274016	1	0	1	0
Atp2a2	0.0004952	-0.236155	1	0	7.35923e-09	-0.234929
Atp2a3	1.07718e-06	-0.287318	1	0	8.6803e-09	-0.489802
Atp2b1	0.000594051	0.205569	1	0	1	0
Atp2c2	0.00873479	0.279908	1	0	1	0
Atp5a1	0.00312644	0.196624	1	0	2.12306e-06	0.269124
Atp5b	1	0	1	0	0.000178367	0.200362
Atp5c1	0.000339396	0.21889	1	0	6.14308e-06	0.253266
Atp5d	0.0219691	-0.369448	1	0	3.25082e-09	-0.703045
Atp5h	1	0	1	0	0.000331896	0.218707
Atp5j2	1	0	1	0	2.96618e-06	0.318254
Atp5l	1	0	1	0	0.000634147	0.224835
Atp6v0d1	1	0	2.57442e-07	-0.449219	5.42136e-08	-0.362698
Atp6v1c1	0.000100524	0.183382	0.000190583	-0.20764	1	0
Atp6v1g1	2.27507e-06	0.457483	1	0	0.000166926	0.357832
Atp6v1h	9.65578e-05	0.210565	2.2e-07	-0.333089	1	0
Atp8b1	0.00390055	0.324545	0.000232066	-0.384877	1	0
Atpif1	0.00951233	-0.889907	0.00520626	1.03509	1	0
Atxn10	3.28247e-07	0.673328	1	0	0.000968825	0.495596
Atxn2l	0.00112323	0.315398	1	0	1	0
Aup1	1	0	0.0179551	-0.415373	1	0
B2m	0.0378011	-0.365493	1.00045e-05	0.491757	1	0
B3galt5	5.09157e-08	0.728496	5.80174e-15	-1.38877	1.7579e-06	-0.660274
B3gnt3	2.42536e-07	0.434022	1.02156e-09	-0.921709	4.50048e-05	-0.487688
B3gnt7	0.00211483	0.801265	0.000154047	-0.872134	1	0
B4galnt2	1	0	1.16465e-07	-1.26194	4.58871e-08	-1.44396
B4galt1	0.0064749	0.229484	1	0	1	0
Bag2	1	0	1.04393e-06	-0.955507	0.00191843	-0.664856
Bag3	0.0113214	0.241461	1	0	0.00747736	0.241892
Bag6	8.93509e-06	0.488333	0.000289769	-0.460747	1	0
Baiap2l1	3.27021e-06	0.506719	1	0	9.57474e-06	0.674762
Basp1	1	0	0.0102695	0.46284	1	0
Bax	1	0	4.28731e-05	0.359027	2.30285e-09	0.502964
Baz1b	1	0	0.00141528	0.468986	0.000380537	0.514341
BC017158	1	0	0.00128532	-0.307455	0.000292175	-0.335835
BC017643	4.02638e-06	-0.356804	0.000171481	0.354393	1	0
BC100530	1	0	0.0158856	-2.21836	1	0
Bcam	0.00102431	-0.435564	0.00408529	0.479082	1	0
Bcas1	1.25637e-05	0.987243	0.000262618	-0.919871	1	0
Bcas2	0.00962842	0.481308	1	0	0.042708	0.421905
Bcat2	0.000513359	-0.308987	1	0	7.19213e-08	-0.57535
Bckdk	1	0	0.0436566	-0.395624	1	0
Bcl2l13	1	0	0.0099927	-0.540326	1	0
Bclaf1	3.83042e-06	0.77066	1	0	0.000386045	0.702379
Bgn	1	0	0.0012382	0.30847	1	0
Bin1	0.0127483	-0.295055	1	0	1	0
Bin2	0.0337511	-0.319655	0.0185239	0.374202	1	0
Bin3	0.0525093	0.311838	1	0	1	0
Blvrb	1	0	0.00074964	0.291644	1	0
Bphl	1	0	0.00689326	0.346081	1	0
Brox	0.00677494	0.350485	1	0	0.000497173	0.455129
Bsg	1	0	1.03051e-05	0.408125	0.000348437	0.252873
Btk	9.62211e-05	-0.964961	0.00237382	1.00397	1	0
Bud31	1.39672e-05	-0.591949	1	0	0.000313516	-0.427057
Bzw1	5.33592e-06	0.41675	0.000148665	-0.650161	1	0
Bzw2	0.00553609	0.302197	0.0202135	-0.370156	1	0
C1galt1	0.00170414	0.296319	1.01383e-11	-1.22255	2.22266e-09	-0.92623
C1galt1c1	0.000722992	0.306247	1.3626e-09	-1.04133	1.64564e-07	-0.73508
C1qb	0.01116	0.663514	1	0	0.000369825	0.425148
C1qbp	1.62072e-05	0.229185	1	0	1	0
C3	2.72588e-15	1.57247	1	0	1.57568e-06	1.22286
C4b	2.88984e-12	2.83373	1	0	4.43515e-09	2.57212
C4bpa	1	0	5.87641e-07	-0.906595	1	0
Ca1	3.15375e-16	1.9543	6.23566e-07	-1.06815	3.16391e-06	0.886153
Ca13	0.0458044	0.437159	1	0	0.0353979	0.709794
Ca2	0.0001326	-0.229795	1	0	1	0
Ca3	0.00177709	-1.08174	2.63082e-05	1.53919	1	0
Ca4	1	0	0.0461994	0.565119	1	0
Cab39	1	0	0.00439216	-0.278603	1.06147e-07	-0.331935
Cacna2d1	0.0143776	-0.403151	0.000428287	0.737933	0.00768641	0.334782
Cacybp	2.21057e-06	-0.347079	0.00266986	0.284366	1	0
Cad	0.000344141	0.209016	1	0	1	0
Calb2	0.00184074	-0.385922	0.0271426	0.379723	1	0
Cald1	0.0105902	0.415413	1	0	1	0
Calml4	0.00599952	-0.219251	1	0	1	0
Calr	2.82122e-10	-0.436219	1	0	4.85995e-14	-0.57138
Camk1d	2.6194e-09	-0.915384	1	0	3.79234e-06	-0.598712
Cant1	1	0	1.21474e-07	-0.502153	1.27186e-05	-0.297503
Canx	2.39731e-07	-0.262965	1	0	5.45722e-08	-0.237254
Cap2	0.0134982	-0.365199	1	0	0.000277454	-0.334441
Capg	1	0	0.000101297	0.595476	1.33684e-06	0.720155
Capn13	1.92192e-10	-3.4641	0.079399	0.821174	2.28323e-11	-2.64293
Capn2	3.66722e-05	-0.262483	1	0	1	0
Capn5	1	0	1	0	0.00106178	0.235683
Capn9	4.97111e-07	-0.959535	1	0	0.00415058	-0.576814
Capns1	0.000535208	-0.183848	1	0	1	0
Caprin1	0.00530271	0.248311	1	0	1	0
Capza1	1.96905e-06	-0.216501	2.17583e-05	0.234032	1	0
Capza2	6.44115e-10	-0.20835	4.03394e-05	0.229328	1	0
Capzb	5.38858e-08	-0.175844	1	0	1	0
Carhsp1	0.0151275	0.279679	1	0	1	0
Carkd	1	0	0.00639812	0.372026	1	0
Cars	0.000318721	0.192246	0.000730986	-0.423023	1	0
Cask	0.00777073	0.241175	1	0	1	0
Casp3	1	0	0.0021035	-0.290847	0.000147328	-0.372797
Casp6	1	0	0.00750839	-0.305037	6.14456e-05	-0.439555
Casp8	2.30116e-05	0.321268	1	0	1	0
Cast	6.43678e-10	1.32542	1	0	0.000303194	0.939983
Cav2	1	0	0.00945556	0.453432	1	0
Cbr2	1	0	0.000443461	0.358267	0.00182455	0.362067
Cbs	1.23554e-13	1.11647	1.90156e-10	-1.04626	1	0
Cbx1	0.0065923	-0.299107	1.06274e-09	0.722107	2.64694e-07	0.423
Cbx3	1	0	5.02938e-06	0.492071	0.000587541	0.294864
Cbx5	1	0	0.0014274	0.300793	4.10475e-08	0.454031
Ccar1	0.00370411	0.241949	1	0	0.00165608	0.292661
Ccar2	1.354e-11	0.418909	1	0	0.000162562	0.272753
Ccbl1	1	0	1	0	0.008232	0.387516
Ccdc158	0.000118216	-0.699569	1	0	6.58183e-07	-0.698653
Ccdc159	1	0	0.00639128	0.477598	0.000556919	0.400054
Ccdc47	1	0	7.51541e-05	-0.241916	1	0
Ccl6	0.0934136	-0.502216	0.000138503	0.941421	0.0251154	0.439204
Ccs	1	0	0.00735709	-0.579701	0.0376136	-0.484464
Cct3	4.60078e-07	0.198376	1	0	1	0
Cct4	1.3203e-05	0.195494	1	0	1	0
Cct8	3.91793e-08	0.147778	1	0	1	0
Cd14	4.51515e-10	1.43787	0.0110735	-0.517982	0.000149999	0.919885
Cd177	1.23384e-05	0.701916	0.000276822	-1.06916	0.00274743	-1.8952
Cd200	1	0	1	0	0.00801768	0.534127
Cd2ap	2.26504e-08	1.03026	1	0	0.00311377	0.678889
Cd36	0.0838682	0.403993	1	0	1	0
Cd38	0.00267611	0.31989	0.00128799	-0.318061	1	0
Cd44	4.36682e-08	0.672131	0.0047851	-0.430865	1	0
Cd47	1	0	1.25703e-05	0.496645	0.0265839	0.447915
Cd59a	6.626e-05	-0.692918	1	0	0.0194682	-0.334844
Cd74	0.00172651	-1.83892	1	0	0.000185828	-1.47984
Cd81	0.000173084	-0.401943	1	0	0.010173	-0.266977
Cd9	1.27325e-06	-0.441253	0.000223605	0.627588	1	0
Cd97	0.0335121	-0.350502	1	0	1	0
Cda	0.000301167	-0.730944	0.0239664	1.07801	1	0
Cdc42	1	0	3.55466e-07	0.22249	7.47491e-07	0.212861
Cdc42bpb	0.00867069	0.229187	1	0	1	0
Cdc5l	0.000799485	0.233227	1	0	1	0
Cdc73	1	0	1	0	0.0095535	0.380389
Cdh1	0.000843396	0.208283	0.000395493	0.2225	6.99736e-14	0.430783
Cdh13	1	0	0.0230826	0.351986	1	0
Cdh17	1	0	0.00702187	0.270044	3.26829e-08	0.468903
Cdipt	1	0	1	0	8.38881e-05	-0.284115
Cdk1	0.0507031	0.490126	1	0	0.00142795	0.557053
Cdk5rap3	1	0	3.22374e-06	-0.881085	2.84987e-05	-0.72394
Cdkn2aip	1	0	0.00116709	0.277704	0.00946257	0.397962
Cds2	7.92641e-07	-0.282979	1	0	1	0
Cdv3	1	0	0.0643423	0.644429	0.00238962	0.922741
Ceacam1	0.000203014	0.651279	0.00759639	-0.410894	1	0
Ceacam2	0.013986	0.932594	1	0	0.0210213	0.444207
Cela1	1	0	0.0932438	-1.37949	1	0
Cers6	1	0	0.0134136	-0.445596	0.000225659	-0.508215
Ces1b	0.059062	0.337288	1	0	1	0
Ces1c	0.0150018	-0.53536	0.000869263	0.857804	0.0250132	0.322444
Ces2a	1	0	1	0	0.0871877	1.12497
Ces2c	1	0	0.0236806	0.57362	0.024236	0.477262
Cfd	1	0	1	0	2.67892e-06	1.11374
Cfh	3.1892e-18	4.77362	8.02393e-06	-2.1288	5.10368e-07	2.64483
Cfi	2.87051e-07	1.72575	1	0	9.26079e-07	1.55648
Cfl2	0.0108266	-0.306407	1	0	3.305e-08	-0.330351
Cfp	1	0	0.0315666	0.60804	1	0
Cgn	0.001523	0.201195	1	0	1	0
Chchd4	0.0555151	0.448221	1	0	1	0
Chd4	2.77387e-07	0.238575	1	0	1	0
Cherp	1	0	0.0402546	1.00776	0.000171409	0.742633
Chgb	5.7381e-05	1.9051	0.0311851	-0.60841	1.07926e-06	1.29669
Chid1	5.75414e-08	-0.656011	1	0	5.08193e-11	-0.780881
Chil3	2.0166e-06	4.33986	0.00219306	-2.6041	0.074343	1.73576
Chmp1a	0.000822282	-0.316712	1	0	1	0
Chmp2a	3.03094e-06	-0.405608	1	0	3.59644e-06	-0.215347
Chmp3	0.00100506	-0.405326	1	0	1.03541e-08	-0.45578
Chordc1	1.17412e-09	-0.732076	0.0157949	0.304043	3.51622e-05	-0.428033
Chp2	0.000104596	0.744071	1	0	1	0
Chst4	1	0	3.25247e-08	-0.812876	2.77335e-08	-0.776065
Cib1	5.4284e-05	0.585581	0.0422051	-0.388258	1	0
Cisd1	1	0	0.02636	0.412048	1	0
Cisd3	1	0	0.00749719	0.409508	0.00242896	0.35951
Ckap4	0.000762354	0.269113	1	0	1	0
Ckb	0.0297493	-0.406489	1	0	1	0
Ckm	1	0	1	0	0.00283186	-0.541802
Ckmt1	1	0	0.00117575	0.847031	0.00112119	0.668393
Clca1	1.94586e-13	-4.17591	0.000269186	2.23268	4.9211e-05	-1.94676
Clca3b	0.000397575	-0.374018	0.00641758	0.259694	1	0
Cldn3	1	0	1	0	0.00024906	-0.242322
Clic1	7.08573e-11	0.279444	1	0	2.9029e-08	0.421004
Clic5	6.55208e-05	-0.447541	0.00206252	0.652307	1	0
Clint1	2.66302e-09	0.377679	3.55194e-05	-0.26032	1	0
Clns1a	1	0	1	0	0.00125952	0.462399
Clpp	6.94338e-05	0.322535	0.000326357	-0.357456	1	0
Clps	1	0	0.0353207	-0.664333	0.048377	-0.791758
Clptm1	1.05006e-06	0.386085	0.000590354	-0.516115	1	0
Clptm1l	1	0	5.18051e-07	-0.446741	1.97377e-05	-0.374073
Clu	3.76044e-14	3.4896	3.13386e-07	-1.78439	2.34818e-06	1.7052
Clybl	0.0135563	-0.306448	0.0244339	0.43763	1	0
Cma2	0.0010303	-2.18005	0.0260149	1.7073	1	0
Cmas	1	0	0.000744134	-0.418179	0.000800421	-0.307194
Cmbl	0.00553758	0.433673	0.00174703	0.512686	6.15519e-08	0.946359
Cmpk1	1	0	3.10969e-05	-0.396902	5.76463e-05	-0.313302
Cnbp	0.00026443	0.269521	0.001264	-0.405458	1	0
Cndp2	1	0	1	0	1.84881e-08	0.257269
Cnn2	0.00506954	-0.214204	0.000174253	0.252675	1	0
Cnn3	8.60707e-06	0.493962	0.0107296	-0.277342	1	0
Cnot2	1	0	0.00786798	0.273282	1	0
Cnpy2	6.75065e-05	-0.373269	1	0	3.47899e-09	-0.38701
Coa3	8.1466e-07	-0.336937	1	0	3.82392e-05	-0.348827
Coasy	0.00358731	0.217467	1	0	1	0
Cog1	1	0	5.61755e-09	-0.563035	1.3316e-07	-0.488671
Cog2	1.23793e-05	0.309923	0.000214337	-0.448844	1	0
Cog3	1.45455e-05	0.362054	8.78699e-07	-0.654039	0.00251461	-0.291985
Cog4	7.37686e-05	0.422389	0.000695805	-0.418686	1	0
Cog5	1	0	1.27422e-07	-0.564895	1.69634e-10	-0.49868
Cog6	1	0	0.00698432	-0.609217	0.000993314	-0.625851
Cog7	0.000231055	0.403934	1.39603e-05	-0.622599	1	0
Cog8	0.000279722	0.229995	1	0	1	0
Col14a1	0.000727021	-0.569051	1.98635e-09	1.40317	0.000122075	0.83412
Col15a1	5.96582e-05	-0.319162	0.000755159	0.370956	1	0
Col18a1	4.24809e-16	0.747963	0.000119268	-0.280994	5.73677e-11	0.466969
Col1a1	1	0	0.00244542	0.692721	0.0204796	0.451202
Col1a2	0.0300902	-0.459747	0.0296767	0.635207	1	0
Col3a1	0.0682826	0.905558	1	0	0.00155812	1.34146
Col4a1	1.50234e-08	0.678788	1	0	6.3665e-07	0.633423
Col4a2	1.14184e-09	0.707692	1	0	4.24509e-07	0.611374
Col6a1	0.0309057	-0.315356	1	0	1	0
Col6a2	0.0218835	-0.35649	1	0	1	0
Col6a5	6.50446e-05	-0.675671	1	0	1	0
Comtd1	1	0	0.000473121	0.363013	0.00011757	0.348754
Copa	1	0	2.80985e-08	-0.397961	7.11536e-13	-0.394246
Copb1	1	0	6.51097e-10	-0.502463	2.66562e-08	-0.371923
Copb2	1	0	1.20468e-08	-0.526455	1.55029e-24	-0.613464
Cope	1	0	1.72736e-05	-0.539234	6.34229e-11	-0.506099
Copg1	0.00088094	0.181858	1.05367e-07	-0.548873	1.32348e-05	-0.367016
Cops3	1	0	1	0	1.58582e-06	0.175282
Cops5	1	0	0.0038013	-0.396108	9.84134e-08	-0.624498
Cops6	1	0	1	0	0.000260839	-0.348105
Cops7a	0.00313874	0.281146	7.77952e-05	-0.340167	1	0
Copz1	0.000975468	0.400699	1	0	1	0
Coq6	1	0	1	0	0.000136104	-0.262068
Coq9	4.8058e-05	0.648987	1	0	7.31595e-05	0.675685
Coro1a	5.49853e-07	-1.05614	1.71908e-09	1.20074	1	0
Coro1b	1.15269e-05	-0.269924	6.98099e-06	0.300766	1	0
Coro1c	0.000703978	-0.333831	1	0	1	0
Coro2a	0.00417665	0.33619	1	0	0.000701631	0.379285
Coro7	1	0	4.09608e-06	0.341809	2.25532e-05	0.346531
Cotl1	2.46298e-07	-0.640499	2.33627e-06	0.63712	1	0
Cox20	0.00117975	-0.229221	1	0	1	0
Cox5a	1	0	0.00898568	-0.398689	1	0
Cox6a1	6.55939e-05	0.453335	1	0	4.85162e-07	0.513828
Cox6b1	1	0	1	0	0.000112247	0.371149
Cox7a2l	1	0	1.01976e-05	-0.286249	1	0
Cp	1.80159e-25	4.35275	2.03059e-06	-1.91631	8.77642e-10	2.43643
Cpd	1	0	1.53914e-08	-0.571204	1.12678e-05	-0.368379
Cpe	1	0	0.00944427	0.60235	0.00178902	0.437168
Cpne1	1	0	1.33296e-09	0.404928	3.58965e-07	0.297458
Cpox	1	0	0.0029329	-0.297407	2.13616e-07	-0.36951
Cpped1	1.10485e-07	0.455806	2.51541e-05	-0.395284	1	0
Cpsf7	0.00516074	0.334871	1	0	0.0168196	0.507718
Cpt1a	5.86048e-07	0.295656	1	0	4.52018e-09	0.340807
Cpt2	0.00422615	0.217601	1	0	4.80467e-06	0.305815
Cr1l	1.7481e-06	-0.599673	1	0	6.4072e-05	-0.497308
Crat	4.53606e-05	-0.415278	1	0	0.000257883	-0.320944
Creld2	3.8348e-10	-0.886789	1	0	6.41427e-08	-0.664911
Crip2	0.0158432	-0.256437	0.00221979	0.415806	1	0
Crkl	1	0	1	0	0.00123873	0.215744
Cryab	1.16062e-19	1.6416	4.78424e-11	-1.59124	1	0
Cryz	1	0	0.00275797	0.340807	0.000390888	0.373816
Csad	0.000101875	-0.363209	1.92671e-05	0.82906	0.00392395	0.465851
Csde1	1.97379e-07	0.37496	0.000165543	-0.522719	1	0
Cse1l	1	0	0.00234098	-0.336897	1	0
Csk	5.35776e-08	-0.557582	7.29969e-07	0.574026	1	0
Csnk1a1	9.64499e-05	0.206042	1.06805e-06	-0.322904	1	0
Csnk2a1	1	0	0.000121377	0.219287	1	0
Csnk2b	1	0	0.000952853	0.358551	1.14958e-05	0.408968
Cspg4	0.0012213	0.653449	0.00198859	-0.515077	1	0
Csrp1	4.90579e-07	-0.762614	0.0177685	0.348337	0.000111247	-0.414277
Csrp2	0.00368727	0.203388	1	0	1	0
Cstb	7.30517e-05	0.280725	1	0	0.000968806	0.249946
Cstf2	0.00193149	0.532794	1	0	0.0165431	0.500955
Ctage5	9.64639e-06	0.46272	0.000874521	-0.27653	1	0
Ctbp1	0.000106016	-0.276243	1	0	1	0
Ctbp2	0.000853371	0.28344	1	0	1	0
Ctnna1	1.02918e-06	0.225972	1	0	1	0
Ctnna2	1.83857e-05	0.833445	1	0	0.000180973	0.846293
Ctnnd1	1.17611e-06	0.200865	1	0	1	0
Ctps1	1.79221e-16	1.30531	0.000124093	-1.29461	1	0
Ctps2	0.0128001	-0.246663	1	0	1	0
Ctrb1	0.174525	2.91551	1	0	1	0
Ctrc	1	0	0.0787016	-0.651063	0.0506685	-1.65805
Ctrl	0.00279115	0.411908	1	0	1	0
Ctsb	0.000756537	0.286297	1	0	1	0
Ctsc	1	0	0.000110827	0.343183	1.02672e-05	0.532078
Ctsd	1	0	1	0	0.00167709	0.284869
Ctsh	0.00022193	-0.575209	4.93848e-07	0.874212	0.00200198	0.299002
Ctss	1	0	1	0	0.0245164	0.30062
Cttn	3.70322e-12	1.33886	1	0	0.000154394	0.993776
Cul1	1	0	0.000470789	-0.215885	3.38128e-06	-0.258542
Cxadr	1	0	1	0	0.00569112	0.245891
Cybb	0.0219651	-0.333385	0.000815114	0.575667	1	0
Cygb	7.24148e-08	-0.621672	3.12124e-06	0.53708	1	0
Cyp20a1	1	0	0.000102964	-0.454954	4.84055e-05	-0.454672
Cyp2c55	6.94634e-05	2.69815	0.00152602	-2.24848	1	0
Cyp2d22	1	0	3.37867e-05	0.659934	0.000985367	0.493688
Cyp3a13	1	0	0.0126616	0.767052	0.0226682	0.71721
Cyp4f3	1	0	1	0	0.0277016	-0.300428
Cyp51a1	1	0	6.38649e-07	-1.43691	3.23717e-07	-1.31227
Dab2	0.0157784	0.266735	1	0	1	0
Dad1	0.00301598	-0.45133	0.00495167	-0.441486	1.16933e-14	-0.892815
Dag1	0.0103165	-0.258535	1	0	1	0
Dap3	0.00076776	0.314749	5.9206e-05	-0.357512	1	0
Dars	1	0	6.30597e-05	-0.262369	2.23695e-10	-0.31893
Dazap1	0.00434074	0.237776	1	0	1	0
Dbi	0.000203136	0.543492	1	0	6.07615e-06	0.419223
Dbnl	0.00210714	0.202642	1	0	9.78689e-05	0.324778
Dcakd	0.00282149	0.221181	1	0	1	0
Dcn	0.000263903	-0.434616	6.93437e-06	0.742104	0.00289262	0.307487
Dcps	0.00508405	-0.222424	1	0	1	0
Dctn1	1	0	0.000166327	-0.218552	1	0
Dctn2	1.31022e-06	0.469091	9.02624e-06	-0.464968	1	0
Dctn3	0.00340492	0.24495	0.00388539	-0.264652	1	0
Dctn4	1	0	1	0	0.00367252	-0.225332
Dctn6	1	0	1	0	0.000158688	-0.232839
Dcxr	0.0143901	-0.315416	0.0232364	0.392941	1	0
Ddah1	1	0	1.02335e-05	-0.405481	3.39681e-05	-0.400707
Ddah2	4.92532e-06	-0.57581	0.000527595	0.464451	1	0
Ddb1	1.55447e-07	0.250708	5.65448e-07	-0.235041	1	0
Ddc	1	0	0.00150195	0.760148	0.00189258	0.651687
Ddi2	0.00232319	0.465182	1	0	0.0054239	0.38607
Ddost	1	0	0.000186997	-0.24458	2.08824e-10	-0.402748
Ddrgk1	0.00781461	0.280817	1.07584e-05	-0.501316	1	0
Ddx17	0.000377699	-0.305014	5.74567e-06	0.415236	1	0
Ddx21	6.87545e-09	0.598894	0.031067	-0.441965	1	0
Ddx39a	0.000761957	0.218263	0.0030596	-0.544291	1	0
Ddx3x	7.06805e-08	0.387741	0.00577229	-0.31014	1	0
Ddx3y	1.74875e-09	0.736937	0.0017334	-0.52875	1	0
Ddx42	0.000892605	-0.372803	6.09374e-07	0.552511	1	0
Ddx46	0.00253276	0.243027	1	0	1	0
Ddx5	1.04317e-09	0.308853	0.00690071	-0.260668	1	0
Ddx58	0.000175116	-0.412323	1	0	1	0
Ddx6	0.000100325	0.178861	1	0	1	0
Dek	1	0	0.0018244	0.30259	1	0
Denr	1	0	1	0	0.00793227	0.290754
Deptor	0.00297161	0.331128	1	0	1	0
Des	1	0	1	0	8.80824e-06	-0.258823
Dhcr7	1.32803e-06	-0.471583	1	0	4.00255e-10	-0.671942
Dhdh	1	0	0.0185941	0.415573	1	0
Dhrs11	0.000441001	-0.412879	1	0	1	0
Dhrs7	1	0	1	0	0.000258764	-0.2814
Dhx15	1.01299e-06	0.175182	1	0	1	0
Dhx32	1	0	0.0121844	-0.524721	0.0127099	-0.483863
Dkc1	1	0	0.000580978	0.248517	5.27814e-08	0.417976
Dmbt1	8.42671e-11	2.34473	5.42275e-09	-1.63845	0.013292	0.706279
Dmd	0.0101155	-0.525628	1	0	1	0
Dmpk	0.0238125	-0.416179	1	0	0.0230684	-0.399719
Dnaja1	1.39353e-08	-0.399514	0.00392221	0.287992	1	0
Dnajb11	1.05394e-10	-0.531115	1	0	1.59337e-13	-0.717221
Dnajc1	3.4502e-05	0.269828	1	0	1	0
Dnajc10	1	0	7.38877e-06	-0.647507	9.88486e-07	-0.728028
Dnajc11	0.00213512	0.336672	1	0	0.000140833	0.382768
Dnajc2	5.97069e-05	0.585619	1	0	0.000167404	0.742661
Dnajc3	2.92436e-09	-0.635001	0.000788084	-0.345741	1.85387e-13	-0.980742
Dnajc9	1	0	0.000504135	0.776736	0.000443037	0.634339
Dnm1l	5.82829e-06	0.216792	1	0	1	0
Dnm2	1.54332e-08	0.222335	1	0	1	0
Dnmt1	0.0413596	0.319353	1	0	0.00015432	0.521604
Dnpep	4.62272e-07	-0.262837	1	0	1	0
Dock1	0.00835194	0.287492	0.00541076	-0.317791	1	0
Dock2	1	0	0.0096449	0.421405	1	0
Dock8	0.093347	-0.452418	1	0	0.0535515	-0.612508
Dpep1	0.000256354	0.544305	9.26317e-05	-0.653376	1	0
Dpf2	1	0	1	0	0.0238464	0.464863
Dpm1	1	0	1.08027e-05	-0.389844	3.79298e-08	-0.610425
Dpm3	1.20856e-05	0.47963	6.64147e-07	-0.525483	1	0
Dpp7	0.021212	-0.333608	0.00570576	0.571	1	0
Dpp9	1	0	1	0	0.000884177	0.350173
Dpt	1.96568e-07	-0.720122	0.017968	0.597005	1	0
Dpy30	0.0280904	-0.821326	0.00218868	1.06242	1	0
Dpysl2	7.92994e-08	-0.324533	1	0	9.20001e-05	-0.228774
Drap1	0.0143469	-0.263058	1	0	1	0
Drg1	5.75899e-06	-0.277254	1	0	1	0
Drg2	0.00012828	0.308858	1	0	1	0
Dsg2	1	0	0.000594684	0.239966	1.38289e-11	0.419264
Dsp	1.23673e-05	0.240109	1	0	0.0011253	0.285791
Dst	0.131148	0.812635	1	0	1	0
Dstn	1.10813e-05	-0.362771	1	0	1	0
Dtx3l	0.0107614	0.257687	1	0	1	0
Duox2	1	0	0.000154987	-0.610472	0.000238495	-0.412218
Dus3l	7.49628e-05	0.326427	1	0	1	0
Dusp3	0.000195829	-0.428697	1	0	1	0
Dym	1	0	2.26942e-05	-0.679088	0.00020591	-0.444318
Dync1li2	0.0010073	-0.193545	1	0	1	0
Dynll1	1	0	1	0	2.21325e-06	-0.350613
Dynll2	0.00322033	-0.245213	1	0	1.40367e-05	-0.304953
Dynlt1	0.00406348	-0.264147	1	0	0.00467274	-0.250798
Dynlt3	2.08462e-05	-0.704402	1	0	1.91967e-05	-0.650671
Dysf	3.35343e-05	-0.608793	0.0381068	0.376791	1	0
Ear1	6.33788e-06	-2.02669	1.24606e-05	4.50719	1.16859e-09	2.48051
Ear2	3.45602e-08	-1.70475	2.13875e-06	3.82318	7.74911e-10	2.11843
Ear3	4.90521e-14	-2.15019	1.26322e-11	2.37718	1	0
Ear6	5.15192e-12	-2.0609	6.05684e-10	2.1441	1	0
Ebp	6.94735e-05	-0.53274	1	0	3.30624e-14	-0.705127
Ech1	2.18009e-05	0.311449	1	0	0.0024017	0.33622
Echdc1	1	0	5.09755e-05	0.301738	1	0
Eci1	0.0104164	-0.238305	1	0	1	0
Ecm1	4.70111e-05	0.668478	1	0	0.0048482	0.447657
Ecm29	1	0	0.00149836	-0.264218	1	0
Edc4	0.000369072	0.263003	1	0	1	0
Edf1	1	0	0.0597502	0.519753	1	0
Eef1b	5.91027e-05	0.166503	0.00110025	-0.236801	1	0
Eef1d	0.00337063	0.407687	1	0	0.0236112	0.5914
Eef1e1	1	0	0.000179522	-0.366737	0.000527138	-0.504423
Eef1g	8.80026e-13	0.263427	0.000670417	-0.37001	1	0
Eef2	9.48115e-09	0.175937	0.00130991	-0.343776	1	0
Eefsec	1	0	1	0	0.00282067	0.305011
Efemp1	1	0	0.0115724	0.375032	1	0
Efemp2	0.00301335	0.616338	1	0	0.0125537	0.798589
Eftud1	0.000345627	0.287652	0.00268776	-0.270816	1	0
Eftud2	1.19783e-10	0.292994	1	0	8.79898e-05	0.256822
Egfr	1.81634e-05	0.764931	1	0	0.000225826	1.05168
Ehd1	5.2809e-10	0.460715	1	0	3.38419e-09	0.360262
Ehd4	1	0	4.2974e-08	-0.362285	1.89734e-10	-0.298025
Ehhadh	4.27221e-07	0.276382	1	0	1	0
Eif2a	4.0919e-08	0.375681	0.00754922	-0.295292	1	0
Eif2b1	1	0	0.00988896	-0.314447	0.000348277	-0.451278
Eif2b3	0.000817911	0.204876	1	0	1	0
Eif2c2	1	0	7.22707e-05	0.288592	1	0
Eif2d	0.0667023	0.495402	1	0	1	0
Eif2s1	2.96421e-09	0.245769	1	0	1	0
Eif2s2	3.25061e-07	0.271826	0.0123451	-0.344094	1	0
Eif3a	5.29678e-08	0.214106	1	0	1	0
Eif3b	4.30612e-07	0.212038	1	0	1	0
Eif3c	1.64257e-06	0.196507	0.00166268	-0.279051	1	0
Eif3d	2.22564e-06	0.184066	1	0	1	0
Eif3e	1	0	6.29427e-05	-0.320839	1.9264e-05	-0.286455
Eif3g	1.2644e-08	0.313771	1	0	1	0
Eif3h	1	0	0.00167372	-0.280563	0.00331109	-0.234932
Eif3l	1	0	3.8022e-05	-0.343478	1.72878e-05	-0.310012
Eif3m	1	0	1	0	5.18076e-05	-0.25236
Eif4a1	3.04156e-08	0.231553	0.00458304	-0.265439	1	0
Eif4a2	1.18633e-14	-0.909937	0.000795032	0.492263	0.000540979	-0.417674
Eif4b	0.000208113	0.538975	1	0	8.19881e-05	0.750008
Eif4e	1	0	0.000795137	-0.332001	1	0
Eif4g1	2.71859e-06	0.280053	5.07047e-05	-0.581839	0.0129427	-0.301786
Eif4g2	1.31529e-10	0.431538	0.00146572	-0.398242	1	0
Eif4h	0.00376631	0.317869	1	0	0.00357829	0.372324
Eif5	4.01469e-08	0.236004	1	0	1	0
Eif5b	1	0	1	0	0.0033349	-0.262615
Eif6	1.15303e-06	0.254481	1	0	1	0
Elavl1	5.91657e-07	0.193681	1	0	1	0
Elmo1	0.00563295	-0.250744	0.00208871	0.293119	1	0
Elmo3	1.19404e-05	0.922768	5.4093e-05	-0.666277	1	0
Elovl7	0.0179429	0.419335	1	0	0.00149547	0.468908
Elp3	0.000211441	0.347179	1	0	1	0
Emc4	0.00809087	-0.210557	1	0	1	0
Emc6	0.036933	0.458088	1	0	0.0180528	0.803668
Emd	5.46597e-07	0.61352	1	0	1	0
Eml1	0.000478681	-0.577452	1	0	0.000415396	-0.498381
Eml2	2.61121e-06	-0.262061	1	0	1	0
Eml4	0.000111297	0.327112	1	0	5.80767e-05	0.430184
Enah	0.00453397	0.558624	2.72114e-07	-0.700568	1	0
Endod1	1	0	3.58056e-05	0.291435	0.000266104	0.229938
Endog	9.56661e-06	0.492081	1	0	9.9066e-08	0.495444
Engase	5.75368e-06	0.29977	1	0	1	0
Eno3	0.00836227	-1.16798	1.9443e-08	2.89787	0.000256346	1.72989
Enpep	1	0	0.00736328	-0.401404	1	0
Enpp1	0.00137139	-0.296327	1	0	0.00661672	-0.251994
Enpp3	1	0	0.075577	0.656362	0.00555426	0.581933
Entpd1	8.99756e-11	-0.539056	0.000429308	0.547396	1	0
Entpd2	4.25442e-05	-0.655673	0.019576	0.500435	1	0
Eny2	0.0759266	0.502257	1	0	1	0
Ephb2	0.000311965	0.208758	1	0	1	0
Ephx1	0.000128331	-0.478855	1	0	0.0135055	-0.269423
Ephx2	1	0	0.0154071	0.390012	0.0138245	0.309936
Epn1	0.00373652	0.202803	1	0	1	0
Eps15	1	0	1	0	0.0032025	0.316428
Eps8	0.0306355	-0.590572	1	0	1	0
Eps8l2	2.65332e-06	0.451273	1	0	1	0
Epx	2.46174e-09	-2.0676	1.0219e-08	2.08708	1	0
Erap1	1.9915e-06	-0.384128	1	0	1.74535e-06	-0.251264
Ergic1	0.000178324	-0.314696	0.00041638	-0.364207	6.34795e-12	-0.678903
Ergic3	0.0050233	-0.216969	1	0	1	0
Erh	0.0222057	0.330502	1	0	0.00014895	0.318412
Erlec1	1	0	8.27449e-05	-0.288039	1	0
Ern2	1	0	6.15694e-05	-0.689872	0.000420565	-0.480513
Ero1l	6.09803e-08	-0.310575	1	0	2.00198e-08	-0.355937
Erp29	0.000159038	-0.266173	1	0	1	0
Erp44	1.04187e-07	-0.324308	1	0	2.42831e-12	-0.433202
Esd	1.49754e-05	-0.243013	3.9308e-05	0.236182	1	0
Esyt1	0.000184853	-0.211227	5.51174e-07	0.376683	1	0
Etf1	2.85294e-06	0.203568	1	0	1	0
Etfdh	0.000372696	0.230228	1	0	0.000637572	0.306641
Ethe1	0.000207106	0.332538	1	0	1	0
Etl4	0.00191523	0.365332	1	0	1	0
Ewsr1	2.88247e-05	0.327474	1	0	3.45034e-09	0.494424
Exoc4	0.00083328	0.236205	1	0	1	0
Exosc1	0.0131576	0.238445	1	0	0.00280189	0.353932
Exosc5	1	0	0.0202515	0.326474	1	0
Ezr	1	0	1	0	6.02731e-05	-0.281226
F11r	1	0	1	0	0.00488333	0.236607
F13a1	1.10036e-11	1.15968	0.000306478	-0.445848	1.48389e-07	0.71383
F2	2.37672e-12	1.81925	1	0	1.16176e-08	1.47349
F3	3.33639e-07	1.32469	0.0360602	-0.447597	0.00177998	0.877097
Faah	0.00864848	-0.443015	1	0	0.0126208	-0.460416
Fabp2	1	0	1	0	0.0481655	-0.581265
Fabp4	1	0	7.16924e-05	0.541532	2.87032e-05	0.703024
Fabp5	1	0	4.90736e-06	0.567534	2.73778e-05	0.519644
Faf1	1	0	0.000900819	-0.515916	1	0
Faf2	1	0	6.48583e-07	-0.308196	1.74407e-05	-0.189782
Fah	0.00927238	0.228798	1	0	0.00503516	0.246829
Fahd2	0.00414929	0.207878	1	0	1	0
Fam114a1	0.00025375	0.227229	8.75473e-10	-0.672081	3.7625e-08	-0.444851
Fam129b	1.14553e-05	0.250724	1	0	1	0
Fam136a	1	0	0.000919945	-0.481411	7.65685e-07	-0.501953
Fam160b1	0.00744917	0.333045	0.0140022	-0.357665	1	0
Fam175b	0.00109882	-0.182208	1	0	1	0
Fam3b	0.0377826	0.344221	4.91758e-08	-1.0486	0.00074122	-0.704381
Fam3d	1	0	0.00839046	-0.343008	1	0
Fam63a	4.84966e-06	0.519567	1	0	0.00243398	0.404286
Fam91a1	0.000877732	0.249382	7.01355e-05	-0.284494	1	0
Fam98a	1	0	1.18793e-05	-0.218729	1	0
Fam98c	0.0353011	0.312949	1	0	0.019479	0.424184
Far1	3.50985e-06	0.449228	1	0	1	0
Fasn	2.51327e-16	-0.672458	1	0	1.10621e-15	-0.541233
Fau	0.0906589	-0.617326	0.0118202	0.971866	0.00105748	0.35454
Fbl	0.000224167	0.17703	1	0	2.5797e-05	0.244121
Fbln2	9.92013e-12	1.89107	0.000103406	-1.15299	0.0106913	0.73808
Fbln5	1	0	0.00318436	0.403882	1	0
Fbn1	0.0442624	-0.314179	0.000544271	0.764969	0.0411283	0.45079
Fbxo6	0.0244942	0.313235	1	0	1	0
Fcgbp	3.20764e-13	-3.27905	0.000265155	1.6587	2.7824e-06	-1.62743
Fcgrt	1	0	5.68676e-05	0.346871	0.00018412	0.483768
Fdps	1.89856e-12	-0.720995	0.00205094	-0.271767	1.47804e-17	-0.992762
Fdxr	1	0	0.0139988	0.310427	1	0
Fech	1	0	1	0	0.00104769	0.322119
Fen1	0.000974597	0.403504	1	0	1	0
Fer	1	0	0.0558467	-0.570123	1	0
Fermt2	5.9444e-05	-0.384224	0.0501418	0.424066	0.0191967	0.433531
Fetub	1.52617e-12	2.459	0.00107292	-0.911575	4.37913e-06	1.54742
Fga	5.25598e-26	4.8771	6.87353e-09	-2.84943	2.74436e-07	2.02766
Fgb	6.03649e-23	5.09311	1.03194e-08	-2.95312	2.43264e-07	2.13999
Fgg	1.31469e-25	4.71093	5.83503e-09	-2.81844	5.17448e-07	1.89249
Fhl1	1.72885e-10	-0.767472	1.98974e-06	0.800691	0.0184592	-0.274943
Fhl2	2.35633e-05	-0.423646	1	0	1	0
Fhl3	1	0	1	0	0.0259786	0.472712
Filip1l	0.00730777	0.383739	1	0	0.0340778	0.403844
Fip1l1	1	0	0.000412045	0.485446	0.0170157	0.559774
Fkbp10	0.0123611	0.512947	1	0	0.0942133	0.697863
Fkbp11	1	0	5.86261e-08	-1.29358	2.03967e-08	-1.10594
Fkbp15	1	0	1	0	6.35615e-05	0.324702
Fkbp1a	1	0	7.28632e-06	0.356932	0.000669269	0.214221
Fkbp2	2.40338e-05	-0.292272	1	0	1	0
Fkbp4	4.27729e-09	-0.643654	1	0	2.29444e-06	-0.377474
Fkbp5	9.0923e-14	1.36687	1.64611e-08	-1.23322	1	0
Fkbp8	3.04455e-06	0.635979	0.000325504	-0.3878	1	0
Flad1	0.0043059	0.210839	1	0	1	0
Flna	0.00070014	-0.502833	1	0	1	0
Flnb	6.89463e-10	-0.310833	1	0	1	0
Flnc	1	0	1	0	0.000699015	-0.229962
Fmnl1	0.0155607	-0.455239	0.018458	0.736885	1	0
Fmo2	0.00603827	-0.482881	9.22976e-05	0.766661	1	0
Fmr1	0.00536599	0.303197	0.00183624	-0.271958	1	0
Fn1	5.57517e-05	2.09863	0.0320049	-0.605143	0.013037	1.06994
Fn3krp	0.000805304	-0.295186	0.000593728	0.414662	1	0
Fnbp1	2.80272e-08	-0.914598	0.0018258	0.460797	0.000949018	-0.4538
Fnta	1	0	1	0	0.00018514	-0.302134
Fntb	1	0	0.000132733	0.266645	2.75584e-05	0.254639
Fpgt	1	0	0.000178335	-0.536101	0.000128366	-0.421516
Frg1	1	0	0.0026936	0.309977	8.78686e-05	0.328873
Fscn1	1	0	0.000825799	0.670549	0.020537	0.426237
Fth1	3.09792e-10	1.03855	1	0	8.26464e-07	0.741436
Ftl1	0.00175226	0.378534	3.41627e-05	0.654038	1.20553e-08	1.03257
Fubp1	9.55875e-06	0.350594	1	0	0.000252976	0.401299
Fubp3	4.37454e-08	0.554359	0.0095721	-0.313828	1	0
Fuca1	2.14445e-07	0.786331	0.00800944	-0.411648	0.00235069	0.374683
Fuca2	1.19912e-05	0.452009	1	0	0.00473663	0.271025
Fuk	1	0	0.000759099	-0.350729	0.00581933	-0.273744
Fuom	0.00481577	0.826951	0.0298476	-0.735591	1	0
Fus	4.58313e-08	0.568939	1	0	0.00128578	0.440225
Fut2	5.3194e-06	1.05128	1.29601e-05	-1.2115	1	0
Fut4	7.98018e-07	0.499117	2.15035e-08	-0.597295	1	0
Fxr1	8.46151e-06	0.385188	1	0	1	0
G3bp1	1.16661e-13	0.508725	1	0	0.0104985	0.367213
G3bp2	2.7112e-08	0.453245	1	0	1	0
G6pdx	0.000263495	0.179306	1	0	1	0
Gaa	3.63481e-05	0.410529	1	0	1.80533e-06	0.403516
Gak	1.46568e-05	0.344012	1	0	1	0
Gale	1	0	1.4616e-05	-0.521438	4.747e-06	-0.312771
Galm	2.03179e-05	-0.601847	1	0	1	0
Galnt1	1	0	1	0	0.00251186	-0.227536
Galnt10	1	0	6.91856e-05	-0.356437	0.000358409	-0.325655
Galnt12	0.0214862	0.396439	2.97957e-11	-1.37372	2.68089e-06	-0.977281
Galnt2	9.26429e-05	0.373204	1	0	0.0054846	0.334773
Galnt3	0.00102433	0.238854	4.75206e-07	-0.976277	1.43401e-05	-0.737423
Galnt4	0.00415361	0.208288	8.31892e-11	-0.637079	2.94643e-07	-0.428792
Galnt5	1	0	0.0207212	-0.547286	0.0167145	-0.425712
Galnt6	1	0	9.11312e-10	-0.998659	1.09587e-08	-0.86809
Galnt7	1	0	7.49311e-06	-0.673984	8.06688e-08	-0.711168
Ganab	1	0	1	0	8.1083e-09	-0.216359
Gar1	1	0	0.00225498	0.345246	1.32404e-06	0.49328
Gars	7.26928e-12	0.361287	2.14538e-07	-0.687141	0.00172572	-0.325855
Gatm	0.0395965	-0.349086	1	0	1	0
Gba	9.74117e-08	0.524648	2.58705e-06	-0.639797	1	0
Gbf1	0.000919884	0.244826	1.13874e-05	-0.585937	0.0023284	-0.341112
Gbp2	1.42638e-06	-1.09887	8.16718e-06	0.733715	0.0273865	-0.36516
Gbp4	0.0153293	-0.736989	1	0	0.0176461	-0.438504
Gbp7	3.20847e-05	-1.00891	0.000654208	0.374801	0.00165892	-0.63411
Gc	0.00591937	0.536291	1	0	4.12658e-07	0.911645
Gcat	0.0603595	0.359156	0.0144187	-0.399557	1	0
Gcc2	0.0010678	0.31792	9.69599e-06	-0.6342	0.0017155	-0.31628
Gcdh	0.000321165	-0.272043	1	0	1	0
Gclc	0.000402376	0.28422	1	0	0.00225055	0.241734
Gcn1l1	5.92489e-10	0.266851	6.89361e-05	-0.449011	1	0
Gcnt3	1.29643e-05	0.976857	1.12795e-05	-1.14948	1	0
Gda	2.64422e-11	2.07443	8.24243e-06	-0.458018	1.82938e-09	1.61642
Gdi1	5.53073e-06	-0.302976	1	0	1	0
Gdpd1	1	0	0.000753119	-0.476235	0.00114376	-0.340782
Gfap	0.024345	0.436587	1	0	1	0
Gfm1	4.07582e-08	0.577149	0.00701183	-0.312693	0.00428191	0.264455
Gfm2	0.0272068	0.319797	1	0	0.00728901	0.316555
Gfpt1	3.29974e-06	0.344027	3.65214e-12	-1.01954	1.35897e-10	-0.675518
Ggact	1	0	1	0	0.00287378	-0.59787
Ggh	0.0263769	0.62371	1	0	0.00835428	0.960281
Ggt5	1.00131e-10	0.540144	1	0	1.34224e-12	0.68959
Gigyf2	0.000258741	0.297391	0.013279	-0.296038	1	0
Gimap4	8.25374e-06	-0.915522	1.44979e-06	1.02669	1	0
Git2	0.0123672	-0.260143	1	0	1	0
Gk	1	0	0.0164513	0.873388	0.00215914	0.830049
Glg1	1	0	1	0	2.16529e-09	-0.248166
Glipr2	0.000228909	-0.34326	1	0	1	0
Glrx	0.00310202	0.395871	1	0	1.68287e-06	0.710458
Glrx5	1.20866e-05	0.649696	1	0	0.013959	0.549903
Gls	1	0	1	0	2.05201e-08	0.224939
Glyr1	0.00269717	-0.245469	1	0	0.000212252	-0.24922
Gm1123	3.63955e-07	-1.83649	0.00894547	1.66333	1	0
Gm20441	4.62596e-06	-0.250527	1	0	1	0
Gm20547	1.16618e-14	1.72076	1	0	1.84509e-07	1.32613
Gm2a	5.14428e-05	-0.550645	3.40471e-06	0.996049	0.00431668	0.445403
Gm5483	1	0	0.00815159	-1.59221	1	0
Gm9994	0.000391365	-0.478136	1	0	0.0124654	-0.330785
Gmds	1	0	8.4251e-09	-0.615723	2.45964e-07	-0.464499
Gmfb	1	0	1	0	9.23076e-05	0.321848
Gmfg	0.0125305	0.364487	1	0	1	0
Gmppa	1	0	0.000430492	-0.218719	9.21837e-08	-0.297222
Gmppb	1	0	1.39712e-06	-0.346573	6.43889e-14	-0.490226
Gmps	2.64763e-06	0.281016	1	0	1	0
Gna13	1	0	1	0	4.69963e-06	0.235791
Gna14	1.27773e-05	0.696631	0.000898711	-0.630271	1	0
Gnai2	0.000133039	-0.178769	0.00010653	0.227896	1	0
Gnao1	0.00305112	-0.512339	1	0	1	0
Gnaq	1	0	0.000259462	0.273002	1	0
Gnas	0.000473231	-0.259821	1	0	1	0
Gnb1	5.52317e-08	-0.29794	1.06087e-10	0.453499	1	0
Gnb2	8.32657e-09	-0.228165	0.000296398	0.214015	1	0
Gnb2l1	1	0	0.00183095	-0.244196	1.72436e-05	-0.301201
Gne	1	0	4.3595e-10	-0.727262	1.7095e-09	-0.612969
Gng12	1	0	0.0131548	0.384847	0.00363138	0.380189
Gnpda1	1	0	1	0	0.0166036	0.513177
Gnpda2	1	0	6.04194e-08	0.551944	2.96705e-07	0.528725
Gnpnat1	0.00197366	-0.319976	0.00364865	-0.337702	9.83184e-11	-0.657678
Gns	0.00254703	0.318478	1	0	1	0
Golga1	0.0403751	0.411357	1	0	0.00188633	0.426959
Golga2	0.00137561	0.207123	6.70063e-08	-0.718624	3.13339e-06	-0.511501
Golga3	1	0	8.13555e-06	-0.306721	1	0
Golga5	0.00387289	0.307596	1.13934e-06	-0.672791	0.000196751	-0.365195
Golgb1	3.31398e-05	0.317456	5.05126e-06	-0.802652	0.000639127	-0.485196
Golm1	2.3638e-05	0.466813	1	0	2.51608e-07	0.339875
Golph3	1	0	8.38809e-07	-0.635796	4.00721e-08	-0.561425
Golph3l	0.0139202	0.296447	2.88048e-05	-0.667964	0.000763757	-0.371517
Golt1b	0.00129099	0.310947	0.000417405	-0.402899	1	0
Gopc	9.27433e-05	0.431031	4.22612e-06	-0.558887	1	0
Gorasp1	1	0	4.45679e-07	-0.581311	1.72397e-09	-0.457734
Gorasp2	2.73487e-05	0.269037	8.86108e-08	-0.433814	1	0
Gosr1	1	0	0.00110465	-0.732196	0.00619821	-0.528324
Gosr2	0.0221434	0.246298	0.000696788	-0.529168	0.00969392	-0.282869
Gpc4	0.0657669	-0.436368	0.0123143	0.785168	1	0
Gpd1l	0.0076522	-0.212012	1	0	5.35307e-05	-0.282085
Gpd2	2.76246e-11	-0.505992	2.16136e-05	0.32242	1	0
Gphn	0.00282398	0.310926	1	0	0.00204789	0.247169
Gpld1	0.0403133	0.510163	1	0	1	0
Gpx1	0.00422725	0.23481	0.00022902	0.304486	8.22591e-08	0.539296
Gpx3	5.17714e-08	0.539273	1	0	1.47238e-06	0.6239
Gpx4	1	0	0.000572218	0.268459	1	0
Grb2	1.84842e-08	-0.521496	0.00195076	0.258391	0.000406341	-0.263105
Grem1	7.45274e-14	1.99518	1	0	6.23926e-08	1.67987
Grn	1	0	9.93724e-05	0.433413	7.99883e-05	0.497022
Grpel1	6.16533e-05	0.759427	0.0173905	-0.365357	0.00241919	0.394069
Gsdmc2	2.43899e-15	-6.00445	1.08131e-07	3.24381	2.22934e-14	-2.71665
Gsdmc3	1	0	1	0	0.00472884	-0.785541
Gsdmdc1	0.001002	0.379976	0.00261246	-0.41297	1	0
Gsn	1.78113e-15	-0.647133	0.00197203	0.357897	0.004082	-0.289236
Gspt1	7.34546e-07	0.180774	2.72905e-05	-0.404185	1	0
Gsta3	0.00361547	0.405498	1	0	0.000972998	0.451322
Gsta4	1	0	4.26975e-05	0.455579	2.80602e-06	0.530074
Gstk1	1.01554e-08	0.644798	0.000179702	-0.272543	1.39277e-06	0.372255
Gstm1	0.000362875	-0.286857	0.00649969	0.444539	1	0
Gstm3	0.00652231	-0.487757	1	0	1	0
Gstm5	1.17285e-15	-0.636308	1	0	2.32142e-10	-0.673443
Gstp1	1	0	1	0	5.76467e-05	0.284746
Gstt1	1.1077e-08	-0.45145	8.63207e-08	0.75528	0.00586529	0.303829
Gtf3c4	0.0217904	0.293883	1	0	1	0
Gucy1a3	1	0	0.0128719	0.498568	1	0
Gucy2c	0.0121795	0.283563	1	0	1	0
Guk1	2.51888e-07	0.327781	3.80624e-06	-0.362669	1	0
Gyg1	0.000407366	-0.204323	1	0	1.11054e-09	-0.38382
H2-Aa	1.95139e-07	-2.81538	5.74068e-08	2.38695	1	0
H2-Ab1	2.69749e-08	-2.54513	1.47963e-08	2.18645	1	0
H2afv	1	0	4.77927e-06	0.418138	0.000357381	0.257858
H2afx	1	0	9.73674e-07	0.636602	1.43365e-10	0.761586
H2afy	1	0	2.05825e-09	0.515505	2.65679e-07	0.355665
H2afy2	0.0317267	-0.60247	1	0	1	0
H2-D1	0.000127815	-0.759824	0.000392339	0.542668	1	0
H2-K1	0.000110645	-0.866711	0.00112818	0.540246	1	0
H2-L	0.000590559	-0.831486	2.80071e-05	0.708939	1	0
H3f3c	1	0	8.87941e-09	0.504308	7.26503e-07	0.44065
H6pd	2.58059e-10	0.408473	0.00109035	-0.384158	1	0
Hacd3	0.00460672	-0.554581	1	0	0.000381323	-0.562386
Hadh	0.00103972	-0.265762	1	0	1	0
Hadha	1	0	1	0	4.13219e-05	0.270514
Hadhb	0.000110114	0.192563	1	0	0.000363592	0.217602
haemaglobin alpha 2	7.05725e-15	1.59849	1	0	4.81867e-07	0.589221
Hagh	2.36856e-13	-0.565044	0.00178574	0.352677	1	0
Hao2	1	0	0.0395452	0.641231	0.00878269	0.651693
Hapln1	0.000574377	-0.988838	0.00928688	1.5705	0.0473171	0.581658
Hba-a1	1	0	1.52424e-09	-1.00927	1	0
Hbb-b1	3.29648e-11	1.15711	6.51766e-07	-0.801577	0.00121571	0.355531
Hbb-b2	2.54917e-10	1.35496	0.00280176	-0.761184	0.00356558	0.593778
Hbbt1	1	0	0.0664831	-4.01477	1	0
Hdac1	3.04714e-06	0.154173	1	0	1	0
Hdgf	1	0	2.00114e-05	0.27902	6.48126e-08	0.353734
Hdgfrp3	1	0	0.0650734	0.483669	1	0
Hdhd2	2.35457e-09	-0.464687	1	0	0.000100883	-0.778449
Hdhd3	1	0	0.0191448	-0.398752	1	0
Hdlbp	1	0	5.87167e-06	-0.810399	4.76026e-06	-0.753999
Hebp1	0.0114371	0.250706	1	0	1	0
Hectd3	0.0102972	-0.265738	1	0	1	0
Hexa	0.000872678	-0.642774	0.00230038	0.760151	1	0
Hexb	0.0147699	-0.807031	0.00497446	1.09457	1	0
Hgfac	0.00346053	-0.584871	0.00560345	0.470508	1	0
Hhatl	0.000318697	0.83379	1	0	1	0
Hibadh	0.000105087	-0.218637	0.00090296	0.31738	1	0
Higd1a	1	0	0.000225468	-0.689427	1.23746e-05	-0.939685
Hint2	0.0368796	0.29118	1	0	1	0
Hist1h1a	1	0	6.41134e-08	0.888593	2.00748e-09	0.816787
Hist1h1b	0.0322187	-0.288452	4.25792e-08	0.820545	3.15505e-09	0.532093
Hist1h1c	1.66823e-06	-0.805151	1.33661e-13	1.4558	3.76178e-09	0.650649
Hist1h1d	0.000371224	-0.639211	1.82134e-09	1.20452	7.72862e-09	0.565314
Hist1h1e	0.00454948	-0.418181	1.79673e-09	1.04164	8.84367e-11	0.623464
Hist1h2ah	1	0	0.00842101	0.85482	3.99561e-05	0.906878
Hist1h2bc	1	0	0.0323978	0.430958	0.0132131	0.438778
Hist1h3a	1	0	0.0105504	0.307075	0.00383176	0.397146
Hist1h3b	1	0	1	0	0.0219456	0.404428
Hist1h4a	1	0	5.02664e-10	0.499586	9.71078e-06	0.341551
Hist2h2aa1	1	0	9.36877e-08	0.579003	3.372e-06	0.378266
Hk2	1.47977e-07	0.270883	1.3936e-11	-0.539786	1.0089e-05	-0.268903
Hm13	1	0	0.0010378	-0.370287	3.01424e-06	-0.474185
Hmga1	1	0	0.00867867	0.680086	0.00326979	0.497362
Hmgb1	0.0150847	-0.580951	0.000106656	0.891301	1	0
Hmgb2	0.047333	-0.612153	0.000211905	1.09309	0.0802578	0.480934
Hmgcl	1.39263e-05	0.316995	0.000954443	-0.252743	1	0
Hmgcs1	0.00849341	-0.369427	0.00061959	-1.05993	6.93241e-07	-1.42935
Hmgcs2	3.97137e-11	1.58984	4.35794e-09	-1.57308	1	0
Hmgn1	1	0	0.000118822	0.515025	1	0
Hmgn5	0.0014649	0.621203	1	0	8.5115e-07	0.923096
Hmox2	0.0109999	0.226677	1	0	0.000188051	0.34453
Hnrnpa0	1.30826e-06	0.246498	1	0	1	0
Hnrnpa1	1.00433e-09	0.333464	1	0	0.0102576	0.262148
Hnrnpab	2.29876e-09	0.404078	1	0	1	0
Hnrnpd	8.10381e-05	0.240398	1	0	3.11281e-08	0.382611
Hnrnpdl	3.41963e-12	1.29312	0.0165082	-0.48929	0.00016172	0.803833
Hnrnpf	0.000162755	0.237657	1	0	1	0
Hnrnph1	5.17139e-06	0.210031	1	0	1	0
Hnrnph2	3.06735e-06	0.422111	1	0	1	0
Hnrnpk	2.27129e-11	1.64719	2.94252e-06	0.645858	4.44654e-10	2.29304
Hnrnpl	7.62455e-13	0.342809	1	0	1.26172e-06	0.283173
Hnrnpm	1.60672e-08	0.391261	1	0	8.40012e-06	0.442827
Hnrnpu	1.5642e-12	0.25265	1	0	1	0
Hp	1	0	0.00406734	-2.55933	1	0
Hp1bp3	1	0	5.15029e-09	0.328738	7.72316e-05	0.197307
Hpcal1	0.00473104	-0.393319	1	0	3.21665e-07	-0.587173
Hprt1	1	0	0.000387188	-0.246432	1	0
Hpx	1.22444e-23	2.98936	0.0574381	-0.623398	6.956e-10	2.36596
Hrg	4.6738e-16	4.41328	8.31802e-05	-1.65045	1.01809e-05	2.76282
Hrsp12	0.0533933	-0.391155	1	0	0.0013977	-0.617528
Hsd11b1	3.0246e-05	1.3304	0.002265	-0.689727	0.00776012	0.640671
Hsd11b2	3.19184e-14	1.89026	1	0	9.92007e-19	1.88245
Hsd17b12	1	0	0.000743836	-0.220204	5.91485e-07	-0.282698
Hsdl1	0.00122118	-0.300565	1	0	0.000730918	-0.265703
Hsp90aa1	1.49431e-11	-0.236757	1	0	1	0
Hsp90ab1	5.57438e-06	-0.269302	1	0	1	0
Hsp90b1	2.49656e-12	-0.748025	1	0	2.14486e-10	-0.599879
Hspa12a	1	0	0.0131247	0.291809	0.00827825	0.326948
Hspa1a	8.20425e-12	-0.50105	0.000351577	0.273225	0.00220473	-0.227825
Hspa2	3.73659e-05	-0.363507	0.0167379	0.342933	1	0
Hspa4l	1.58018e-06	-0.40406	5.34096e-06	0.349723	1	0
Hspa5	2.11263e-09	-0.442423	1	0	3.5166e-10	-0.601074
Hspb1	7.77854e-11	0.890623	6.2847e-08	-0.9505	1	0
Hspb6	0.00316636	-0.640197	1	0	1.01504e-06	-0.577278
Hspb7	4.17664e-09	0.797237	1.36417e-09	-1.01269	1	0
Hsph1	1.30345e-05	-0.45621	1	0	3.09209e-06	-0.424056
Htatip2	0.00681576	0.302894	0.0564147	-0.482063	1	0
Huwe1	9.35415e-09	0.404306	1	0	1	0
Hyou1	7.93276e-10	-0.515703	1.00108e-05	-0.338479	1.24624e-16	-0.854182
Iah1	1	0	0.010187	-0.445071	1	0
Iars	1	0	3.57214e-05	-0.266818	1	0
Idh3a	2.84089e-06	-0.313628	1	0	1	0
Idh3g	4.78678e-05	-0.211795	1	0	1	0
Idi1	0.0119375	-0.269901	0.00482871	-0.481269	1.12785e-06	-0.75117
Ifi30	0.0593598	-0.409938	1	0	0.0217692	-0.351065
Ifi35	1	0	0.000775523	0.273621	1	0
Ifih1	0.0353326	0.456142	1	0	1	0
Ifit1	0.00821908	0.98878	0.020473	0.662241	0.00304966	1.65102
Ifitm3	4.37604e-12	1.58287	0.00452367	-0.675546	3.78412e-05	0.907319
Igbp1	1.86584e-05	0.627056	1	0	1.85819e-05	0.555621
Igf2r	2.03193e-08	-1.69485	0.0025313	0.785184	3.38518e-11	-0.909663
Igfbp7	1.44229e-07	0.742223	1	0	0.00227565	0.532013
Igha	1.63488e-11	-1.50261	0.00103751	0.794683	0.000719409	-0.707928
Ighg1	1	0	0.000328913	0.638391	0.00114563	0.588889
Ighg2b	0.00254864	-0.252168	1	0	1	0
Ighg2c	0.00280448	-0.898541	1	0	0.00352708	-1.40617
Ighg3	0.000173792	1.18912	1	0	0.000101239	1.37498
Ighm	1.59535e-18	1.58164	1.01961e-08	-0.968389	2.89889e-05	0.613249
Ighv1-18	0.000191416	-1.11568	0.0338215	0.596795	0.0608635	-0.518883
Ighv1-20	1.73127e-06	-2.12181	1	0	8.53353e-05	-2.33581
Ighv14-3	0.143355	-1.04973	1	0	0.042889	-1.25037
Ighv1-81	1	0	0.00282961	-0.702802	0.000398	-0.895324
Ighv1-82	0.0811717	-1.46126	1	0	1	0
Ighv4-1	0.0179615	-1.36827	1	0	0.00267433	-1.45399
Ighv5-12	0.000143123	-0.806581	0.0224549	0.638774	1	0
Ighv7-1	1	0	1	0	8.50089e-13	-1.32911
Igj	2.91012e-10	-1.67744	0.000134006	1.13269	0.0104112	-0.544747
Igkc	0.00290482	-0.562378	0.000246765	0.459775	1	0
Igkv1-117	1	0	0.0726912	-0.633275	1	0
Igkv12-41	0.00972835	-0.256765	1	0	1	0
Igkv12-44	0.0023118	-1.13685	1	0	0.0141534	-0.801125
Igkv16-104	1	0	0.00649742	1.01207	0.00328898	0.9892
Igkv3-2	1	0	0.000190451	0.640368	0.00145297	0.587322
Igkv4-57	0.00030013	-1.08348	1	0	1	0
Igkv4-61	0.0132336	-1.11674	0.00459689	0.765146	1	0
Igkv6-13	0.000423228	-0.70564	1	0	0.000830383	-0.619013
Igkv6-15	0.0114247	-0.919673	1	0	0.0665712	-0.607555
Igkv6-29	1	0	4.3393e-06	-1.12506	0.0876459	-0.656482
Igkv8-30	4.76447e-10	-1.37971	1.53225e-06	0.942462	0.00237371	-0.437246
Iglc1	1	0	0.00534433	1.32726	1	0
Iglc2	1	0	1	0	0.00863224	-0.755825
Igtp	0.0533125	-0.421359	1	0	1	0
Ik	1	0	1	0	0.00930537	0.94024
Il1rn	1	0	0.00344221	0.599761	0.00188306	0.602953
Ilf3	1	0	1	0	8.17152e-05	0.214482
Ilk	6.91142e-06	-0.36402	1	0	1	0
Immt	1	0	1	0	0.0015226	0.379752
Impad1	4.51198e-07	-0.525221	1	0	8.65381e-06	-0.592988
Impdh2	9.30125e-06	0.531108	0.00356673	-0.518941	1	0
Inf2	0.00385814	0.331398	0.000258734	-0.497864	1	0
Ipo4	1.17136e-05	0.480516	0.00255563	-0.480511	1	0
Ipo5	2.40956e-07	0.345327	0.00829421	-0.311239	1	0
Ipo7	1	0	0.00189928	-0.380851	1	0
Ipo9	0.00841584	0.290246	1	0	1	0
Iqgap2	1	0	2.44656e-06	-0.504157	1.92734e-08	-0.288
Irgm1	1	0	1	0	0.00514517	-0.369313
Isg15	0.014817	0.699662	0.0028971	-1.03847	1	0
Isyna1	8.62717e-05	-0.269116	0.000114439	0.396164	1	0
Itga2	0.000557613	0.42687	2.77149e-05	-0.413786	1	0
Itga3	1	0	0.000445669	0.340391	0.000903863	0.289175
Itga5	6.02878e-10	0.737602	2.5913e-05	-0.48233	0.000147755	0.255272
Itga6	2.15604e-05	-0.241188	1.60751e-06	0.206107	1	0
Itga7	0.0524308	-0.357219	1	0	1	0
Itga9	0.000743523	-0.51489	0.00207112	0.52783	1	0
Itgav	1.5848e-05	-0.352292	4.05037e-05	0.496185	1	0
Itgb3	0.00114278	-0.294619	8.07583e-05	0.413967	1	0
Itgb4	1	0	1	0	1.43563e-07	0.248328
Itgb5	0.0255696	-0.460416	1	0	1	0
Itih1	1.38519e-11	0.812404	1	0	0.00197652	0.541582
Itih2	4.13644e-06	1.75551	0.0026369	-0.84292	0.00138869	0.912591
Itih3	5.67556e-23	2.27704	0.0101707	-0.759366	6.7522e-07	1.51768
Itih4	1.00002e-22	7.16271	0.00184952	-3.09105	0.00118716	4.07166
Itih5	6.26146e-11	-1.47499	0.000833934	1.43864	1	0
Itln1	1.24948e-10	-3.44183	0.137993	1.48048	9.65369e-05	-1.86744
Itln1b	4.90728e-17	-5.72577	0.0116943	1.43506	1.58865e-10	-4.26596
Itpr3	6.36903e-05	0.211431	1	0	1.88075e-09	0.274348
Ivd	0.00137348	-0.348781	1	0	1	0
Jup	2.39735e-07	0.288555	1	0	0.00260156	0.251447
Kank2	1.70163e-05	-0.447111	0.0110683	0.302772	1	0
Kars	1	0	0.000538268	-0.272975	1	0
Kcmf1	0.0114495	0.350906	1	0	1	0
Kctd12	3.90264e-08	-0.341647	1.09368e-09	0.400463	1	0
Kdelc2	1	0	1	0	0.00575131	-0.417418
Kdelr1	0.0325595	-0.377581	1	0	1	0
Kdelr2	0.0423503	-0.842806	2.3924e-05	-2.33069	8.48159e-09	-0.0910837
Khdrbs1	3.30029e-09	0.451487	1	0	0.000313715	0.31562
Khsrp	2.40381e-14	0.454638	1	0	1.43291e-05	0.398323
Kiaa1598	0.000984072	0.376629	1	0	0.0231664	0.321623
Kif13b	1	0	1	0	4.84429e-05	0.205053
Kif21a	0.00097394	0.241503	0.00306883	-0.254314	1	0
Kif2a	1	0	1	0	0.0251674	0.318541
Klc4	0.000909605	0.262676	0.00426844	-0.269922	1	0
Klk1	0.000116396	-1.06754	7.25106e-05	1.21964	1	0
Kng1	2.46564e-17	2.71854	2.45601e-05	-1.1851	2.91224e-10	1.53344
Kng2	1	0	0.0222474	-0.534458	1	0
Kpna1	1	0	0.00437017	-0.362626	1	0
Kpna4	0.000570393	-0.211818	1	0	1	0
Kras	1	0	5.92932e-06	0.239712	1	0
Ktn1	0.000459943	0.345883	0.000395679	-0.31146	1	0
Lactb2	5.35395e-05	-0.440536	1	0	1	0
Lad1	1.59884e-09	1.51165	1	0	6.07311e-05	1.55498
Lama4	1	0	0.00346659	0.329987	4.24052e-05	0.377242
Lama5	0.00601299	-0.353824	0.00559046	0.388748	1	0
Lamb1	1	0	1	0	2.06649e-05	0.308981
Lamb2	0.0142081	-0.325392	0.00901595	0.465175	1	0
Lamc1	1	0	0.00551231	0.354656	0.00703502	0.260542
Lamp1	1	0	1	0	0.00167156	-0.336048
Lamp2	0.000624863	0.268584	1	0	1	0
Lamtor1	3.39465e-06	0.342499	1	0	1	0
Lamtor3	0.000200026	-0.467318	1	0	5.28179e-05	-0.402629
Lancl1	1.77812e-08	-0.55116	3.98812e-05	0.394443	1	0
Lap3	1.16327e-05	-0.280965	1	0	1.17364e-08	-0.368666
Larp1	0.00137124	0.328215	0.000929178	-0.456268	1	0
Lars	1.30624e-11	0.22622	3.1152e-07	-0.41035	1	0
Lasp1	0.000220807	0.383593	1	0	3.35011e-07	0.588923
Lcp1	1.77893e-05	-0.518712	9.78932e-07	0.606783	1	0
Ldb3	0.0500509	-0.307791	1	0	1	0
Ldhb	0.00965571	-0.466227	1	0	1	0
Ldlr	0.00323488	0.410673	0.0240496	-0.430445	1	0
Lgals1	0.00356284	-0.247999	0.00487543	0.25168	1	0
Lgals3	4.2729e-05	-0.256117	1.93688e-05	0.396891	1	0
Lgals3bp	0.000499139	0.436858	0.0043762	-0.366073	1	0
Lgals4	0.00315825	0.285323	1	0	1.79587e-07	0.398658
Lgals9	1.49908e-05	0.386602	6.27447e-07	-0.554639	1	0
Lgmn	1	0	0.0199897	0.593818	0.00104666	0.532356
Lig1	1	0	0.00954319	0.35746	0.000489483	0.406884
Lima1	4.37095e-08	0.299925	1	0	1	0
Lims1	8.19105e-05	-0.397965	1	0	0.00252711	-0.290552
Lims2	7.40933e-08	-0.676576	1	0	0.00408255	-0.34897
Lin7c	1	0	1	0	0.00158634	0.238132
Lman1	1	0	5.32916e-09	-0.537591	6.04088e-14	-0.70084
Lman2	7.13968e-09	-0.42678	1	0	1.25095e-13	-0.404147
Lmf1	0.00289131	-0.408285	1	0	1	0
Lmnb1	1	0	7.06048e-14	0.487033	2.31231e-09	0.34268
Lmnb2	0.000142019	-0.195624	9.62203e-06	0.451612	0.00107047	0.255988
Lmod1	5.1352e-06	-0.63966	0.00609271	0.399268	0.0035944	-0.240392
Lonp1	1.1229e-05	0.222122	1	0	6.92397e-08	0.246308
Loxl2	1.71015e-05	1.4458	1	0	0.000509214	1.01275
Lpgat1	1	0	0.019593	0.307542	0.0326137	0.477001
Lpo	8.00053e-05	0.472545	0.0266573	-0.348239	1	0
Lpp	2.55284e-05	-0.340551	2.88344e-07	0.497829	1	0
Lrg1	1	0	0.000152	-1.81055	1	0
Lrp1	8.12935e-09	0.370722	1	0	2.37545e-07	0.404161
Lrpprc	1.62517e-10	0.338329	1.05881e-05	-0.280164	1	0
Lrrc40	1.55578e-07	0.428576	0.00613401	-0.296946	1	0
Lrrc47	1	0	1	0	3.94885e-05	0.318476
Lrrc59	1	0	0.00011703	-0.495187	0.00231729	-0.342606
Lrrfip1	1.15422e-06	1.14127	1	0	0.000571612	0.807637
Lsm2	0.000110087	-0.288887	1	0	1	0
Lsm3	0.0122188	0.423672	1	0	1.35302e-05	0.537602
Lsm4	1	0	0.0183819	0.349196	0.000667741	0.47331
Lsm6	2.8886e-05	-0.352363	3.60407e-05	0.344147	1	0
Lsp1	0.039101	-0.426647	1.21978e-07	1.03519	0.00395742	0.608548
Lss	1	0	2.6284e-10	-0.907327	5.0509e-08	-0.736152
Lta4h	1.55757e-09	-0.398089	1.09139e-05	0.424419	1	0
Ltbp4	1	0	0.00188493	0.319922	0.04963	0.38186
Ltf	0.00961871	1.75222	0.094774	0.704457	0.0010699	2.45668
Luc7l2	0.0270073	-0.262768	1	0	1	0
Luc7l3	7.36448e-06	0.734023	1	0	0.000179738	0.55665
Lum	0.00057565	-0.311355	0.0077896	0.426164	1	0
Lxn	0.000699564	-0.41637	1	0	1	0
Ly6a	0.0331968	0.511497	0.00523523	-0.431124	1	0
Lyn	1	0	0.00117491	0.434005	1	0
Lypla2	0.000661017	0.305124	6.15861e-05	-0.435807	1	0
Lyplal1	1	0	0.00028745	-0.404088	1	0
Lyz2	0.00260622	0.911705	1	0	0.00212141	1.00353
Lztfl1	0.00139334	0.395704	1	0	1	0
M6pr	1.05169e-09	0.461398	0.000121098	-0.304619	1	0
Magt1	5.75881e-08	-0.392291	1	0	2.75132e-05	-0.266031
Man1a1	0.00938211	-0.244565	0.00488105	-0.278036	9.61996e-08	-0.522601
Man2b1	1	0	1.68027e-07	0.586514	1.06141e-08	0.632422
Manf	1.34967e-10	-0.705192	1	0	3.12316e-12	-0.740049
Mansc1	0.03669	0.880796	1	0	1	0
Maoa	0.00666056	-0.301107	1	0	1	0
Maob	5.93427e-06	-0.41709	0.0238784	0.415989	1	0
Map1b	1	0	0.00469521	0.324676	0.00119138	0.379696
Map4	2.15022e-09	0.777307	1	0	2.40196e-08	0.662402
Map6	0.000115061	-0.442932	1	0	9.60154e-09	-0.549555
Map7d1	1	0	0.0150659	-0.408418	1	0
Mapk1	1	0	1	0	2.93913e-06	0.17467
Mapk13	0.0132116	0.324328	1	0	1	0
Mapk14	1	0	8.95447e-07	0.406729	3.27853e-08	0.453455
Mapkapk2	1	0	1	0	0.00105108	0.400439
Marc2	1	0	0.00953977	0.337809	1	0
Marchf5	0.029701	0.27153	1	0	1	0
Marcks	4.84188e-05	0.358274	1	0	1.30987e-05	0.507731
Mark2	0.00310257	0.206222	1	0	1	0
Mars	9.07017e-06	0.263234	1	0	1	0
Mat2a	0.00024304	0.226863	1	0	1	0
Matr3	1.90258e-08	0.3168	1	0	1	0
Mavs	3.84527e-05	0.528159	1	0	0.0011185	0.440746
Mboat7	1.65677e-07	-0.513656	1	0	6.3478e-07	-0.389467
Mcam	0.0326485	-0.278459	0.0177326	0.352874	1	0
Mccc2	0.000329149	-0.256674	1	0	1	0
Mcee	0.0165696	-0.301453	1	0	1	0
Mcm2	0.000454437	0.320501	1	0	1	0
Mcm3	1.16623e-06	0.412746	1	0	1	0
Mcm4	0.00340212	0.343537	1	0	1	0
Mcm5	0.00297151	0.32731	1	0	1	0
Mcm6	8.28472e-05	0.339736	1	0	1	0
Mcm7	4.64721e-06	0.549315	0.0582011	-0.478573	1	0
Mcpt1	2.14736e-07	-2.63166	6.47134e-05	2.28332	1	0
Mcpt2	6.79757e-07	-2.48455	0.000142391	2.27267	1	0
Mcts1	1	0	0.000219877	-0.214547	1	0
Mdh1	2.57411e-05	-0.20275	1	0	1	0
Me1	3.98858e-08	-1.07544	1	0	2.1844e-09	-0.843371
Me2	1	0	0.0132632	0.322683	1	0
Mecp2	7.14761e-09	-0.766965	6.44228e-06	0.685691	1	0
Metap1	1.90085e-05	0.244471	1	0	1	0
Metap2	0.0004504	0.203139	1	0	1	0
Mettl7a1	1.29433e-08	-0.489965	0.00609603	0.382312	1	0
Mettl7b	1.62443e-05	0.501347	0.000203855	-0.7306	1	0
Mfap4	1.17892e-09	-0.925696	0.0319741	0.484465	0.0364268	-0.44123
Mfge8	1	0	1	0	0.0150518	0.400933
Mgat4c	5.56202e-11	-1.29581	1	0	9.28738e-11	-1.49016
Mgea5	0.000218316	0.687389	0.000479676	-0.71856	1	0
Mgll	0.0017697	-0.527267	1	0	3.73734e-06	-0.567053
Mgst1	4.71979e-06	0.570941	2.17056e-05	-0.453611	1	0
Mgst2	1	0	0.00782507	-0.45132	0.00269876	-0.380818
Mgst3	1	0	1	0	0.00039186	0.304768
Mia3	0.00086016	0.258876	5.86843e-08	-0.645476	2.03111e-05	-0.3866
Mical1	1.19422e-05	-0.318921	1	0	1	0
Micu2	0.000856694	0.257441	0.00603418	-0.287163	1	0
Mif	1	0	0.0168267	0.359975	0.000507407	0.6423
Misp	8.73545e-09	1.16574	1	0	0.0226376	0.774154
Mlec	0.000235407	-0.350699	1	0	3.42168e-11	-0.492247
Mmgt1	3.66127e-05	0.254647	0.000379515	-0.319844	1	0
Mms19	0.000714489	0.375909	1	0	1	0
Mob1b	7.07865e-06	-0.599469	0.0014333	0.401611	1	0
Mogs	1	0	1	0	1.09819e-11	-0.335796
Mon2	0.00452983	0.24995	0.00179506	-0.296503	1	0
Mpc1	1	0	0.00835037	-0.448714	4.68781e-05	-0.653023
Mpdu1	1	0	0.000621668	-0.442731	2.82778e-10	-0.503949
Mpo	2.22778e-05	3.83258	1	0	0.000666556	3.79628
Mpp1	1	0	1	0	1.68298e-05	0.359662
Mpp7	0.00158257	0.52488	1	0	0.111326	0.627584
Mprip	0.0114975	0.451654	1	0	0.00327585	0.437292
Mptx1	1.67323e-19	-6.61302	0.000441311	3.27862	7.59912e-05	-3.34089
Mrc2	1.67165e-05	0.442313	1	0	0.000103132	0.62193
Mri1	0.000594751	0.320611	1	0	1	0
Mrpl1	0.00556169	0.28144	1	0	1	0
Mrpl10	1.89101e-06	0.375589	1	0	1	0
Mrpl12	5.80156e-05	0.682126	1	0	0.011311	0.457623
Mrpl13	0.00237835	0.313466	1	0	1	0
Mrpl15	0.000662598	0.306345	1	0	0.00609133	0.23918
Mrpl17	1	0	1	0	0.0357775	0.47075
Mrpl2	1	0	1	0	0.00336477	0.312594
Mrpl21	1.5459e-05	0.304339	0.00180404	-0.251263	1	0
Mrpl22	0.000595105	0.647601	1	0	4.78195e-05	0.586274
Mrpl23	2.08056e-07	0.547768	1	0	7.77234e-08	0.600308
Mrpl28	0.00675624	0.300237	1	0	1	0
Mrpl37	0.00379074	0.221464	0.000122251	-0.278271	1	0
Mrpl39	1.32103e-06	0.329342	1	0	3.09852e-06	0.325605
Mrpl4	0.00327536	0.425807	1	0	1	0
Mrpl46	7.14369e-06	0.368597	1	0	0.00530782	0.247247
Mrpl47	0.00172828	0.55709	1	0	1	0
Mrpl51	0.072698	0.372492	1	0	0.017951	0.355825
Mrpl9	0.0188081	0.416881	0.000169298	-0.33825	1	0
Mrps2	0.0147757	0.618025	1	0	1	0
Mrps23	0.000265695	0.459842	1	0	1	0
Mrps26	0.00921553	0.271791	1	0	1	0
Mrps31	0.0222628	0.332134	1	0	0.00547754	0.387793
Mrps34	0.00750305	0.412224	1	0	1	0
Mrps36	0.01011	-0.274711	0.00107165	0.38098	1	0
Mrps5	0.00490648	0.210682	1	0	0.000559917	0.239733
Mrps7	1.17844e-05	0.32817	1	0	1	0
Mrps9	0.000138481	0.345485	1	0	1	0
Mrto4	1	0	1	0	0.0130729	0.710815
Mrvi1	0.0280365	0.384465	0.00822047	-0.383099	1	0
Msmo1	1	0	0.000361123	-0.323938	2.2688e-05	-0.389107
Mta2	4.23844e-05	0.207385	1	0	1	0
Mta3	1	0	1	0	0.0136571	0.272032
Mtarc2	0.00127961	-0.265582	1	0	1	0
Mtatp8	0.00176595	0.527609	0.0148833	-0.393386	1	0
Mtch1	0.00881802	-0.30505	1	0	1	0
Mtco1	1	0	1	0	0.000924139	-0.338647
mt-Co3	0.000405796	-0.527229	1	0	0.000307205	-0.603914
Mthfd1l	3.04617e-10	0.393287	1	0	1	0
Mtmr9	1	0	0.00707776	-0.320462	1	0
Mtnd1	1	0	1	0	0.00818627	-0.260183
Mtnd2	0.000201278	0.573348	1	0	9.37158e-05	0.39945
Mtnd5	1	0	1	0	0.00335387	-0.233463
Mtpn	1	0	0.00736226	-0.413774	1	0
Mtx1	1	0	1	0	0.000285027	-0.36225
Muc2	1.26111e-12	-0.991792	1	0	1.82819e-07	-0.756882
Muc3	1	0	1	0	0.0234266	0.480686
Mug1	1.79417e-18	2.1479	0.0129184	-0.665899	3.78886e-07	1.482
Mug2	7.51623e-06	1.14904	0.0277082	-0.671876	1	0
Mustn1	0.000323373	-0.658331	1	0	1	0
Mut	0.00015977	0.335934	1	0	1	0
Mvp	1.44762e-15	0.532022	1	0	8.35926e-14	0.55259
Myadm	2.04121e-08	-0.438873	1	0	1.49641e-06	-0.335533
Mybbp1a	4.99837e-13	0.694458	0.0287259	-0.3826	1	0
Mydgf	1	0	0.000522592	-0.26609	0.000515818	-0.322534
Myg1	1.24297e-05	0.33095	1	0	2.13075e-06	0.330369
Myh11	0.0496809	-0.356011	0.117282	-0.966119	1	0
Myh14	1	0	0.00345424	-0.333703	0.00871285	-0.310612
Myl12a	0.000855951	-0.394655	1	0	1.862e-06	-0.434948
Myl3	0.0231437	-0.273238	1	0	4.27756e-06	-0.453117
Myl6	0.0248099	0.287968	1	0	0.00124218	0.400006
Myl9	0.00207751	-0.709313	1	0	1.91608e-06	-0.81284
Mylk	0.0016191	-0.595323	1	0	0.00242252	-0.37512
Myo15b	0.00503227	-0.361608	0.00524504	0.471889	1	0
Myo1a	2.34921e-05	0.406787	1	0	1	0
Myo1b	1.63693e-06	0.413969	0.00598179	-0.271845	1	0
Myo1f	0.0639768	-0.47982	1	0	1	0
Myo5c	1	0	4.62186e-05	-0.645435	6.03497e-05	-0.601346
Myo7b	1	0	3.96625e-06	-0.356537	1	0
Myof	1	0	5.53131e-07	0.396621	2.72781e-08	0.419948
Mzb1	0.000488975	-1.75401	1	0	0.00956826	-1.07499
Naa15	5.43436e-07	0.216305	1	0	1	0
Naa50	2.53011e-05	0.260317	1	0	1	0
Naga	0.00165431	0.299068	1	0	1	0
Naglu	0.000306507	0.353824	1	0	1	0
Naip1	0.00560107	0.419487	1	0	1	0
Nampt	1	0	0.000592095	-0.220533	1	0
Nans	0.00486655	0.24704	1	0	1	0
Nap1l1	0.00203409	0.301778	1	0	1	0
Nap1l4	4.56326e-05	0.183279	1	0	1	0
Napa	9.07018e-05	-0.253988	1	0	1.37111e-09	-0.334197
Nars	2.30145e-09	0.343102	0.000492244	-0.468996	1	0
Nasp	2.67149e-06	0.743348	1	0	0.0705429	0.464446
Nat10	3.47081e-05	0.470318	1	0	0.00446467	0.456838
Nbas	0.00247086	0.400211	1	0	1	0
Nbeal2	0.000424444	0.439639	1	0	0.00267546	0.33887
Ncapd2	0.0323315	0.30878	1	0	1	0
Ncbp1	1	0	1	0	0.00259077	-0.257065
Nccrp1	7.59931e-08	-1.41068	0.000663237	0.772841	4.23875e-07	-0.637843
Ncf1	0.00473992	-0.415575	0.00378746	0.609141	1	0
Ncl	1.41694e-12	0.645942	0.00960478	-0.326903	0.00628114	0.319039
Ncln	0.00251997	0.265351	1	0	1	0
Ncstn	0.0370371	0.445963	0.00742868	-0.40679	1	0
Ndrg1	1.13278e-05	-0.288191	1	0	1	0
Ndufa11	1.7733e-05	-0.247989	1	0	1	0
Ndufa4	1.01148e-06	0.590329	1.56076e-07	-0.871259	1	0
Ndufa7	6.04111e-07	-0.292388	1	0	1	0
Ndufb3	1	0	1	0	0.00152217	-0.343225
Ndufb4	1	0	1	0	6.35314e-06	0.313902
Ndufb5	1.76308e-07	0.441633	1	0	9.57835e-11	0.579451
Ndufb6	1	0	1	0	0.00393901	0.23737
Ndufb8	0.00566731	0.360664	1	0	1	0
Ndufs6	0.0251136	-0.250344	0.00514765	0.32335	1	0
Nedd4	2.56092e-09	0.459634	1	0	1.75221e-05	0.280195
Nedd4l	0.0333799	0.489581	5.94491e-05	-1.16598	3.54003e-06	-0.676398
Nes	1	0	0.000225273	0.809821	1	0
Nexn	0.00302388	0.396389	1	0	1	0
Nfkb1	1	0	8.17708e-06	0.303886	1	0
Nfkb2	0.000110599	0.344961	1	0	1	0
Nfu1	0.000238859	0.94403	1	0	1	0
Ngp	0.000490403	2.92943	1	0	0.00812861	2.99921
Nhp2l1	1	0	0.000242616	0.511677	6.28563e-06	0.494689
Nid2	1.33047e-05	-0.391826	1.05805e-06	0.693072	0.00137707	0.301246
Nifk	0.00357619	0.397366	1	0	0.00659149	0.481204
Nisch	0.00484662	0.240912	1	0	1	0
Nit2	3.55981e-08	-0.321477	0.0104169	0.2948	1	0
Nln	0.000355596	0.286942	1	0	1	0
Nme3	0.000234649	-0.361414	1	0	1	0
Nmes1	0.000613139	-1.25974	0.00249594	1.1721	1	0
Nmi	4.69222e-06	-0.422366	1	0	0.00263987	-0.245396
Nnt	2.1598e-10	-0.477235	0.000458963	0.404371	1	0
Noc2l	1	0	0.00364266	0.713302	0.0107184	0.544378
Nol11	0.0610119	0.310859	1	0	1	0
Nomo1	7.30384e-09	0.270923	1	0	1.11412e-05	0.230066
Nop56	0.000200875	0.230916	1	0	0.000232402	0.28017
Nop58	3.28791e-08	0.300904	1	0	1	0
Nos1	0.00399771	0.631165	1	0	1	0
Nov	5.66878e-06	1.01617	1	0	6.30031e-05	0.724049
Noxa1	0.000693545	0.79713	1	0	1	0
Npc2	3.15091e-06	-0.823345	0.00031471	0.599775	1	0
Npepl1	0.00170205	-0.246056	0.000196522	0.356488	1	0
Npepps	1	0	1.91586e-08	0.212668	2.42726e-08	0.228835
Npm1	8.21017e-09	0.543387	1	0	0.000142768	0.538446
Nptn	1	0	0.00933808	0.332694	1	0
Nqo1	4.06341e-05	-0.501537	0.00254754	0.456411	1	0
Nqo2	3.08383e-05	-0.384809	0.000122187	0.515224	1	0
Nrbp1	2.21815e-07	0.351442	7.74538e-05	-0.330813	1	0
Nrd1	1.52339e-06	0.336827	0.000764564	-0.315615	1	0
Nsdhl	0.000113897	-0.183436	0.000649422	-0.327825	3.33831e-07	-0.511261
Nsf	1	0	4.00612e-09	-0.334879	2.07691e-07	-0.267682
Nsfl1c	4.77411e-10	0.450478	1	0	0.000282377	0.309482
Nsun2	1.40707e-11	0.59044	1	0	1	0
Nt5c	1	0	0.00332648	0.427971	7.78679e-06	0.617407
Nt5c3a	1.15351e-06	0.408381	1	0	1	0
Nt5e	1	0	1	0	4.41522e-05	0.581822
Nucb2	1	0	3.39166e-05	-0.816285	7.99733e-09	-0.764283
Nudcd1	1	0	1	0	0.00052805	-0.253901
Nudt19	1.48546e-08	0.911082	0.000116557	-0.582338	0.00216955	0.328744
Nudt21	1	0	1	0	0.00162005	0.236401
Nup107	0.00498963	0.270671	5.67019e-05	-0.323777	1	0
Nup153	1	0	1	0	0.101119	0.59447
Nup155	5.56284e-05	0.269285	1	0	1	0
Nup160	1	0	0.00413517	-0.319453	0.000399635	-0.404572
Nup205	1	0	0.00340978	-0.279056	1	0
Nup50	8.99358e-05	0.522527	1	0	0.0653108	0.511277
Nup85	1	0	1	0	0.000598514	0.21152
Nup98	0.000517226	0.396693	1	0	0.0077862	0.332145
Oas1a	0.0255645	-0.317658	0.00597441	-0.469581	5.18239e-07	-0.787239
Oasl2	1	0	0.0417995	0.593017	0.00124509	0.708863
Oat	9.08806e-15	0.432644	1.0203e-05	-0.250342	1	0
Ogn	1.55894e-08	-1.14019	0.0068295	0.729576	0.0457372	-0.410612
Ogt	0.00422716	-0.335413	0.000678773	0.359767	1	0
Oma1	1	0	1	0	0.110293	-0.650438
Orm1	3.41015e-07	3.99027	0.067294	-0.886473	0.023615	3.10379
Orm2	1	0	0.0471941	-0.412503	1	0
Ormdl2	1	0	0.00221075	-0.818049	0.00272631	-0.62735
Osbp	1	0	1.62518e-06	-0.302529	0.000387558	-0.214056
Ostc	0.00541467	0.567392	1	0	1.30086e-05	0.606271
Otc	0.0010409	-0.602518	0.00103956	0.963076	1	0
Ovca2	0.000237275	0.44687	1	0	0.000923079	0.709516
P01631	0.0281598	-0.520301	1	0	1	0
P01801	1	0	0.0204202	0.627842	1	0
P01878	3.72196e-06	-1.25807	0.00385692	0.647363	0.000716388	-0.610705
P06330	3.50534e-05	-1.25645	1	0	0.00115245	-0.905867
P06336	1	0	1	0	0.0157669	0.80619
P18524	0.117914	-0.931073	1	0	0.0033497	-1.36897
P18528	1	0	1	0	0.00140789	0.612739
P2rx4	0.000498451	-0.41777	1	0	0.00235981	-0.35588
P3h1	1	0	0.0154999	0.979418	1	0
P4ha1	0.00279758	-0.614841	1	0	1	0
P4hb	1	0	3.1085e-08	-0.533975	1.19886e-09	-0.624866
Pabpc4	1.48448e-06	0.428048	1	0	1	0
Pacsin2	5.31349e-08	-0.262899	1	0	1	0
Pafah1b1	0.00116855	-0.184108	1	0	9.8745e-06	-0.309058
Pafah1b2	1	0	1	0	1.27714e-08	0.340089
Pafah2	0.000285474	0.287378	3.75303e-05	-0.430186	1	0
Paics	1.26875e-07	0.400849	1	0	1.10663e-09	0.431592
Pak1	1	0	1	0	0.0041748	0.231116
Pak2	1	0	1	0	0.00260709	0.23783
Pak4	0.0174127	0.308618	1	0	0.0035924	0.480282
Palld	0.00404017	-0.358162	1	0	0.000239969	-0.252966
Pam	1	0	1	0	0.0252347	0.314602
Papss1	1	0	1	0	4.89039e-06	-0.326172
Papss2	3.67939e-13	0.763392	0.0127577	-0.327223	0.00101627	0.436169
Park7	9.06229e-09	-0.24802	7.65848e-11	0.33124	1	0
Parp1	0.00525861	-0.35006	2.66591e-05	0.431594	1	0
Parva	1.72099e-07	-0.516973	1	0	2.57126e-05	-0.439979
Pawr	1	0	1	0	7.71424e-05	0.413964
Pbxip1	0.0288004	-0.873301	1	0	0.00342079	-0.992663
Pcbp1	1.14318e-06	0.233641	0.00282709	-0.273153	1	0
Pcbp2	3.94487e-08	0.174418	8.29186e-05	-0.26635	1	0
Pck1	1	0	1	0	0.0174061	-0.514764
Pcmt1	1	0	4.44224e-05	0.436024	5.31874e-06	0.298549
Pcolce	0.00354231	0.492325	1	0	0.0168316	0.657627
Pcx	0.000478167	-0.797826	0.0124852	0.676193	1	0
Pcyox1l	2.14205e-11	-0.713648	1	0	6.03224e-05	-0.435744
Pcyt1a	0.0046059	0.297677	0.00129873	-0.298457	1	0
Pdap1	1	0	0.0520101	0.453049	1	0
Pdcd10	0.00315651	0.208059	1	0	1	0
Pdcd4	0.000524592	0.799461	1	0	6.83459e-13	1.02061
Pdcd6	1	0	0.00025219	0.238628	3.70992e-05	0.215409
Pddc1	1	0	1	0	0.0183945	0.388067
Pde12	0.00430787	0.240927	1	0	0.000605401	0.281005
Pde2a	1	0	4.2165e-06	-0.651287	2.35508e-10	-0.832051
Pde5a	0.041471	-0.415435	1	0	1	0
Pdgfrb	1	0	1	0	0.0228707	0.352959
Pdhx	0.000437413	0.35593	1	0	0.010721	0.252562
Pdia3	1.64203e-07	-0.292576	8.68269e-05	-0.276032	4.91014e-11	-0.568608
Pdia4	1.30938e-12	-0.758183	1	0	8.91855e-12	-0.609871
Pdia5	0.000130682	-0.314151	1.08382e-05	-0.471775	5.54502e-12	-0.785925
Pdia6	4.94696e-07	-0.370536	1	0	2.37897e-07	-0.547227
Pdlim1	2.58825e-07	0.398666	1	0	0.00566709	0.307028
Pdlim3	1	0	1	0	0.00748634	-0.255362
Pdlim4	0.016252	-0.275347	1	0	1	0
Pdlim5	2.64316e-08	0.310071	1	0	0.000115011	0.237341
Pdlim7	0.00368835	-0.389667	1	0	1	0
Pds5a	2.32984e-05	0.344735	1	0	1	0
Pdxdc1	3.08717e-05	0.363196	2.07164e-09	-0.736246	1.50682e-05	-0.37305
Pdxk	1	0	0.000832569	0.403696	1	0
Pebp1	1.88519e-05	-0.239349	1	0	1	0
Pecam1	0.00494016	0.438755	1	0	1.23033e-05	0.608628
Pelp1	0.0151171	0.297893	1	0	0.00552901	0.566697
Pfas	1	0	1	0	1.39673e-06	0.228696
Pfdn2	2.02656e-07	0.581279	0.000544183	-0.293626	0.00168747	0.287653
Pfdn5	0.00199059	0.496787	1	0	1	0
Pfkl	1	0	0.00180556	0.234783	1	0
Pfkm	0.00616343	-0.441725	0.032435	0.356426	1	0
Pfkp	4.59687e-20	-0.390755	3.48321e-13	0.369485	1	0
Pfn1	1.93446e-10	-0.337312	1	0	9.00195e-05	-0.213824
Pgam1	1	0	3.89953e-06	0.258165	1	0
Pgam5	7.71375e-06	0.724739	0.0241243	-0.329744	0.0353543	0.394995
Pgap1	1	0	1	0	0.000469375	-0.339039
Pgk1	1	0	1	0	2.42277e-06	0.175507
Pglyrp1	1.92386e-05	0.561875	1	0	0.00270281	0.38415
Pgm3	1	0	6.83462e-05	-0.330237	0.000886271	-0.250539
Pgm5	1.65714e-06	-0.643991	1	0	1.18946e-05	-0.421206
Phgdh	1	0	0.00509928	-0.357715	1	0
Phpt1	1	0	0.000337435	0.29248	1	0
Picalm	0.000377697	0.293346	0.00136149	-0.380996	1	0
Pigg	0.021891	-0.264688	1	0	0.0154165	-0.31315
Pigr	1	0	1	0	0.000318042	-0.277442
Pigt	1	0	1	0	0.000110425	-0.367205
Pin1	3.88466e-05	0.469608	1	0	1	0
Pin4	1	0	1	0	0.00209145	0.552732
Pip4k2a	5.79838e-05	-0.481697	5.18674e-08	0.756136	1	0
Pklr	1	0	0.000386955	0.444692	1	0
Pkm	1	0	3.63091e-05	0.296115	8.67335e-09	0.380556
Pkn1	1	0	0.00146213	0.270609	1	0
Pkp1	1	0	1	0	0.00198474	0.539211
Pkp2	3.79765e-09	0.638439	1	0	4.35188e-10	0.615763
Pkp3	1.48636e-08	0.559218	1	0	8.30301e-07	0.598381
Pla2g16	0.042453	-0.407801	1	0	1	0
Pla2g2a	0.0053355	0.962221	1	0	0.00534946	1.15261
Pla2g4a	7.56556e-07	0.410859	1	0	9.71394e-05	0.296423
Pla2g4c	4.44385e-16	-8.26223	1	0	7.88743e-08	-6.93262
Plaa	1	0	1	0	0.00236151	-0.247769
Plbd1	0.00241886	-0.834857	0.00026669	1.16227	1	0
Plcb3	1	0	5.70522e-09	0.395211	5.00339e-08	0.423888
Plcg2	1	0	1	0	0.00308651	0.3476
Pld1	0.0401311	0.348015	1	0	1	0
Pld4	0.00513714	-0.557629	0.00514533	0.455746	1	0
Plekho2	0.00865842	0.250721	1	0	0.00078962	0.427013
Plg	5.45097e-16	2.31563	0.000155183	-1.00387	1.73102e-07	1.31176
Plgrkt	1	0	0.00800501	0.519227	1	0
Plin3	3.33056e-08	0.375752	1.28869e-06	-0.427187	1	0
Pls3	1	0	1	0	0.00324414	0.250738
Plscr1	2.28541e-07	0.611887	2.07597e-07	-0.617037	1	0
Pm20d1	0.00185048	0.488155	0.0456981	0.407379	4.1355e-06	0.895534
Pml	0.0139603	-0.438683	6.8737e-05	0.836508	0.0336911	0.397825
Pmm2	8.64678e-05	0.273094	9.14162e-07	-0.411299	1	0
Pmpca	3.40993e-05	0.326686	0.000603414	-0.235108	1	0
Pmpcb	0.000159213	0.352027	1	0	1	0
Pnkp	1	0	4.67758e-05	0.306016	1.3785e-05	0.284607
Pnlip	0.00159851	-0.931767	1	0	1	0
Pnliprp2	0.00264299	-1.10754	0.0691059	-1.02283	6.8347e-06	-2.11216
Pof1b	0.00185136	0.328542	1	0	1	0
Pofut1	1	0	0.00461776	0.306625	3.6731e-05	0.391927
Poglut1	0.010093	-0.59958	0.0011868	0.515232	1	0
Poldip2	0.000155661	0.280924	1	0	1	0
Polr1c	0.00399205	0.417165	1	0	0.000139132	0.317706
Polr2a	1	0	1	0	0.000283721	0.260696
Polr2b	0.003614	0.20862	1	0	1	0
Polr2e	0.0388702	0.408478	1	0	1	0
Polr2h	1	0	1	0	0.00660106	0.266381
Pon3	1.77534e-07	-0.62595	0.00390023	0.412388	1	0
Por	5.17278e-12	0.557126	0.000298488	-0.268596	6.51225e-07	0.28853
Postn	1.96109e-10	-0.675141	0.000586235	0.642399	1	0
Ppap2c	1	0	0.0122052	-0.502789	1	0
Ppat	1	0	1	0	0.00119492	0.297076
Ppia	1	0	7.32063e-07	0.288311	8.91699e-13	0.394221
Ppib	0.000173106	-0.262041	4.0499e-06	-0.340427	3.03556e-14	-0.602468
Ppic	0.0044092	0.414248	1	0	0.00118815	0.586356
Ppid	9.09544e-05	-0.203948	3.0933e-05	0.24876	1	0
Ppie	0.0738165	0.406543	1	0	0.0417352	0.420252
Ppif	0.000309583	0.304493	1	0	1	0
Ppil1	1	0	1	0	4.14728e-05	0.263454
Ppm1b	0.00271229	-0.204441	1	0	1	0
Ppm1g	6.83822e-07	0.43905	1	0	0.00464731	0.363066
Ppp1cb	7.5805e-05	-0.229195	1	0	5.23974e-05	-0.184771
Ppp1cc	1	0	1	0	0.0612091	0.447872
Ppp1r12a	0.0113941	-0.342985	1	0	1	0
Ppp1r12b	6.72867e-05	-0.817446	0.017141	0.476552	0.00342846	-0.340893
Ppp1r12c	0.0714373	-0.36587	1	0	1	0
Ppp1r14a	7.74357e-11	-1.42124	4.1501e-09	1.26484	1	0
Ppp1r1b	0.0127416	1.45902	1	0	4.1384e-07	1.33724
Ppp2ca	1	0	1	0	0.000633653	-0.220759
Ppp2r1b	0.000822829	0.658227	1	0	0.000142989	0.755056
Ppp2r4	7.8895e-05	-0.264616	1	0	1	0
Ppp2r5c	0.00209903	0.300669	1	0	1	0
Prcp	1	0	1	0	0.0262819	-0.346772
Prdx4	5.45383e-08	-0.414864	1	0	0.000189356	-0.240743
Prdx5	1	0	4.22575e-07	0.333179	3.97686e-12	0.496896
Prdx6	7.67591e-07	0.831872	1.29796e-07	1.39412	1.38233e-11	1.1772
Preb	1	0	1	0	1.54953e-05	-0.31062
Prelp	1.59693e-05	-0.463801	0.00112361	0.612274	1	0
Prep	7.63788e-05	0.183992	1.4919e-07	-0.309284	1	0
Prg2	7.46492e-10	-2.37948	1.52296e-07	1.95602	0.0263956	-0.423467
Prg3	0.0014755	-1.72432	1.2226e-05	1.80814	1	0
Prkaa2	0.00862426	0.21977	2.40569e-05	-0.469518	1	0
Prkab1	1	0	1	0	0.0428158	-0.461908
Prkaca	0.00053846	-0.351485	1	0	7.8544e-05	-0.319446
Prkacb	5.5652e-13	-0.662366	1	0	1.48418e-07	-0.467063
Prkag1	1	0	8.86021e-06	-0.323801	3.03771e-05	-0.301811
Prkar1a	1	0	1.07844e-05	0.26055	1	0
Prkca	1.86935e-06	-0.499316	9.40153e-05	0.403922	1	0
Prkcdbp	1	0	0.000425452	0.561534	0.00131144	0.406826
Prkcsh	1	0	1	0	3.22793e-07	-0.20278
Prkg1	1	0	0.000314772	0.37029	1	0
Prmt5	0.000114775	0.282394	1	0	0.00281095	0.242849
Prodh	0.0298817	0.503834	1	0	1	0
Prpf40a	1	0	1	0	0.000931552	0.469764
Prpf6	0.00041056	0.287417	1	0	1	0
Prph	0.000561081	-0.40636	1	0	1	0
Prps1l1	1	0	5.19977e-05	0.250671	1	0
Prps1l3	0.000138485	-0.235217	1	0	1	0
Prpsap2	0.0073001	-0.237802	8.95765e-09	0.559595	5.49118e-05	0.321793
Prrc1	1	0	5.32894e-08	-0.625182	3.88224e-14	-0.622932
Prrc2a	0.0827339	0.512029	1	0	0.0647624	0.429087
Prrc2c	1	0	1	0	0.0414585	0.457777
Prss2	1	0	0.00577097	-4.75624	5.5421e-09	-4.94923
Prss30	0.0586024	0.387857	1	0	1	0
Prtn3	0.0215487	1.08714	0.0790674	0.761077	0.0477971	1.84822
Psap	0.0207854	0.334172	1	0	0.0139881	0.362909
Psat1	1.46732e-07	0.582463	0.000863962	-0.610659	1	0
Psip1	1	0	1	0	0.00120478	0.403101
Psma4	1	0	1	0	1.73086e-05	-0.221847
Psma7	3.49465e-06	0.154334	1	0	1	0
Psmb10	1	0	0.000326169	0.32044	1	0
Psmb5	0.00382718	0.526509	1.53756e-08	-0.36951	1	0
Psmb6	4.79009e-06	0.443143	1	0	0.00193152	0.260289
Psmb8	4.84165e-05	-0.911111	5.55799e-07	0.688659	1	0
Psmb9	3.30931e-06	-0.943181	7.1572e-09	0.845693	1	0
Psmc1	9.27822e-06	0.222506	1	0	1	0
Psmc2	1.63646e-11	0.37529	0.00107447	-0.232939	1	0
Psmc3	8.62672e-15	0.317117	1	0	1	0
Psmc4	3.46311e-15	0.422048	1	0	1	0
Psmc5	2.31623e-13	0.326446	1	0	1	0
Psmc6	1.6451e-11	0.354836	3.00346e-05	-0.350188	1	0
Psmd1	5.77266e-10	0.237842	0.000109641	-0.277497	1	0
Psmd11	4.85223e-09	0.235663	1	0	1	0
Psmd12	1	0	3.70039e-05	-0.30223	1	0
Psmd13	1	0	2.13578e-06	-0.353803	0.000520996	-0.205181
Psmd14	2.08119e-11	0.457627	1	0	0.000830904	0.27607
Psmd2	6.50995e-05	0.212069	0.000458809	-0.33469	1	0
Psmd3	1.85036e-13	0.278666	1	0	1	0
Psmd4	7.44185e-07	0.314224	1	0	1	0
Psmd6	1	0	0.000319507	-0.269668	1	0
Psmd7	0.000108941	0.199185	1	0	1	0
Psmd8	0.000119631	0.230985	0.000230202	-0.270483	1	0
Psmd9	2.82093e-05	0.327155	1	0	2.12307e-07	0.314583
Psme1	0.0106144	-0.364778	1	0	1	0
Psme3	0.00743001	0.275574	1	0	1	0
Psme4	0.00629519	0.332621	1	0	1	0
Pspc1	0.0354593	0.51373	1	0	0.0211747	0.402122
Ptbp1	8.36054e-07	0.248866	1	0	1	0
Ptbp3	1.15047e-05	0.407436	1	0	0.0117589	0.302177
Ptcd3	1.64803e-05	0.351357	1	0	1	0
Ptgis	2.04461e-12	0.551791	7.70835e-06	-0.357218	1	0
Ptk7	1	0	0.00374545	0.325953	3.44961e-07	0.539092
Ptma	4.23923e-05	0.850997	0.0022269	0.511549	5.26629e-14	1.36255
Ptms	7.44882e-05	-0.613765	9.62016e-08	1.03207	4.06258e-05	0.418301
Ptpmt1	1	0	0.0117348	-0.325763	1	0
Ptpn11	0.00472482	-0.2648	1	0	0.000171176	-0.259178
Ptpn6	0.00241373	-0.619899	0.000507814	0.725188	1	0
Ptprc	1.57763e-07	-1.38868	8.08306e-06	1.24546	1	0
Ptprk	1	0	1	0	0.0227367	0.38066
Ptrh2	0.000428574	0.236762	1	0	1	0
Puf60	1.83951e-05	0.251127	1	0	0.00153344	0.227949
Pum1	1	0	0.000934259	0.241426	1	0
Purb	1	0	0.000244168	0.257858	2.21074e-10	0.310577
Pycard	1	0	1	0	1.11469e-05	0.30992
Pycr1	1	0	1	0	0.000388731	-0.591134
Pycr2	0.0046846	-0.232638	0.000114075	-0.357697	2.8013e-12	-0.590335
Pycrl	1	0	0.0126107	0.340465	1	0
Pygb	1.1865e-09	-0.388864	1	0	4.23708e-10	-0.317939
Pygl	9.6817e-08	-0.710293	3.03032e-05	0.536201	1	0
Pygm	0.0435222	-0.298987	1	0	1	0
Pyroxd2	1	0	0.0001891	0.785423	1	0
Q91V76	0.00128838	0.187002	1	0	1	0
Qars	2.1769e-06	0.169337	0.000470774	-0.239564	1	0
Qdpr	1.49633e-07	-0.32647	1	0	1	0
Qil1	1	0	0.00309981	0.27164	0.00162991	0.237543
Qsox1	0.000313384	0.522769	1	0	0.000894736	0.512779
Rab1	1	0	8.36736e-05	-0.241321	2.40979e-11	-0.337463
Rab14	2.55826e-05	-0.202339	1	0	1	0
Rab18	2.07714e-07	0.27996	1.90422e-05	-0.299875	1	0
Rab1b	1	0	1	0	4.94121e-06	-0.210504
Rab21	1	0	3.40043e-06	0.386135	2.52042e-05	0.297366
Rab27a	1	0	1	0	0.000262393	-0.251998
Rab27b	0.0029183	-0.224668	1	0	0.00312205	-0.312504
Rab2a	0.00366176	-0.200081	8.97483e-06	-0.337211	1.06634e-17	-0.537292
Rab32	7.44113e-06	0.56682	1	0	0.000353878	0.398199
Rab3a	1	0	7.48079e-05	-0.690799	1.7341e-06	-0.99101
Rab3d	1	0	5.79706e-05	-0.491682	8.42651e-08	-0.52775
Rab5b	2.38886e-05	-0.635152	1	0	0.00750539	-0.418244
Rab6a	1	0	1	0	4.22579e-07	-0.173839
Rab8b	0.000120048	-0.288162	2.27313e-07	0.44609	1	0
Rabac1	1	0	6.7465e-05	-0.548666	0.00018181	-0.444561
Rabgap1l	0.12126	0.868617	0.0706449	-0.617119	1	0
Rac1	1	0	2.64536e-10	0.324228	2.37469e-10	0.332536
Rac2	0.00699551	-0.511693	3.70174e-07	0.931493	0.0178654	0.4198
Rad23a	0.000465463	1.08994	1	0	1	0
Raly	6.55622e-07	0.261799	1	0	0.00547726	0.272522
Ran	1	0	1	0	0.000111722	0.30273
Ranbp1	4.44345e-07	0.278231	1	0	0.00125001	0.289966
Ranbp2	3.22846e-09	0.452722	1	0	0.00498902	0.252714
Ranbp3	0.000309223	-0.202297	1	0	1	0
Rangap1	0.000152327	0.225401	1	0	1	0
Rap1a	5.63435e-10	-0.44973	0.000926214	0.390219	1	0
Rap1b	6.32414e-13	-0.349942	0.000122763	0.280733	1	0
Rars2	0.018744	0.302064	1	0	1	0
Rbbp4	1	0	5.02495e-07	0.346549	1	0
Rbbp9	1.23644e-06	-0.506172	1	0	1	0
Rbm14	0.0030701	0.277324	1	0	0.0330111	0.338582
Rbm15	1	0	1	0	0.0017857	0.325787
Rbm28	0.0100083	0.286078	1	0	1	0
Rbm3	1.11347e-09	1.34858	0.0146544	-0.945279	0.014519	0.654257
Rbm39	0.000142142	0.292162	1	0	4.33856e-05	0.338989
Rbm47	3.23583e-08	0.268703	5.90682e-06	-0.552442	0.00518912	-0.283739
Rbm8a	1	0	1	0	0.00476717	0.269347
Rbmxl1	1	0	1	0	0.00109591	0.260946
Rbp1	4.07299e-05	0.826235	1	0	0.00861216	1.0491
Rbx1	0.000404894	0.228509	1	0	1	0
Rcc1	1	0	4.57091e-05	0.296424	2.31798e-07	0.409165
Rcc2	1	0	2.49078e-05	0.344843	0.00213045	0.225835
Rcn3	0.00378534	0.456121	1	0	1	0
Rdh11	1.40876e-09	-0.407047	1	0	2.99718e-10	-0.563381
Rdx	0.000485934	-0.293761	1.57244e-11	0.631344	3.32279e-05	0.337583
Reep5	0.000242698	-0.2428	1	0	9.05949e-06	-0.258886
Reg3b	1	0	4.07623e-05	-3.91507	1	0
Reg3g	1	0	0.0103475	-2.75357	1	0
Reg4	2.06019e-05	-3.16488	1.20837e-07	2.84127	1	0
Renbp	1	0	1	0	0.0214491	0.342896
Rep15	0.000537805	-0.599536	1	0	0.00264976	-0.470673
Rer1	1	0	2.59356e-05	-0.289373	1.93392e-08	-0.364736
Retnlb	7.42366e-16	-1.77789	1	0	5.70079e-05	-1.65923
Retnlg	0.00229518	0.870727	1	0	0.000383206	1.34834
Rexo2	0.00190322	-0.263574	1	0	5.29189e-06	-0.281524
Rfc5	1	0	1	0	0.00101466	0.50644
Rhog	1	0	9.01664e-05	0.305958	1	0
Rhot1	1	0	1	0	0.00175846	0.289081
Rhot2	1	0	1	0	0.000813006	0.210194
Rims1	0.00322183	0.916292	0.00537977	-0.961153	1	0
Ripk3	1.45108e-06	0.649114	1	0	7.7965e-06	0.842205
Rmdn1	0.0230111	0.307056	1	0	1	0
Rnase4	7.8014e-11	1.24388	1.58827e-11	-0.872773	0.00876241	0.371111
Rnaset2b	0.0010773	0.479007	1	0	1	0
Rnf114	0.00693782	-0.205992	1	0	1	0
Rnf14	1	0	0.00407376	-0.543462	1	0
Rnf20	1	0	0.0505412	0.432831	1	0
Rnf213	1	0	0.022831	-1.14303	0.00892756	-1.02809
Rock1	1	0	1	0	9.74737e-05	-0.433505
Romo1	0.00352497	-0.451968	0.00823042	0.253923	1	0
Rpia	0.00338457	-0.366657	1.30811e-09	0.869126	9.12963e-07	0.502469
Rpl13a	1	0	0.00671967	-0.262293	1	0
Rpl14	1	0	0.00622904	-0.261424	0.00397999	-0.234812
Rpl15	1	0	0.00126168	-0.26312	1	0
Rpl17	1	0	0.00136856	-0.261256	1	0
Rpl18	1.03643e-06	0.239918	1	0	1	0
Rpl19	0.000440346	0.262303	1	0	1	0
Rpl22	1	0	1	0	2.61705e-05	0.325116
Rpl22l1	1	0	2.26008e-05	-0.580734	3.59069e-06	-0.598049
Rpl27a	0.000932208	0.25064	1	0	0.00221835	0.268329
Rpl28	1	0	8.03424e-05	-0.320396	0.00333006	-0.24301
Rpl30	6.39251e-05	-0.200634	1	0	0.00023345	-0.246443
Rpl32	0.000141145	0.281008	1	0	2.57293e-05	0.340473
Rpl35	0.0182054	0.281884	1	0	0.000610182	0.430768
Rpl35a	1	0	0.000594735	-0.293848	1.1578e-07	-0.422239
Rpl37a	1.06834e-06	-0.245302	1	0	3.62212e-07	-0.335191
Rpl5	3.66277e-06	0.16529	1	0	1	0
Rpl6	1	0	0.000722713	-0.269725	0.00127625	-0.229736
Rpl7	2.10675e-05	0.240455	1	0	1	0
Rplp1	1.8655e-06	0.995939	1	0	5.91897e-08	0.72498
Rplp2	6.17947e-07	1.18925	1	0	7.39808e-18	1.25504
Rpn1	3.69582e-05	-0.217817	1.1966e-06	-0.321591	1.60883e-17	-0.539408
Rpn2	0.00424416	-0.205304	6.58942e-05	-0.319003	1.88426e-16	-0.524307
Rprd1b	1	0	1	0	3.93357e-06	0.234615
Rps15a	1	0	1	0	0.000645711	-0.214053
Rps17	1.07905e-07	0.256314	1	0	1	0
Rps2	1	0	0.00217896	-0.259213	1	0
Rps24	1	0	0.000339657	-0.249552	1	0
Rps26	1	0	0.000297201	-0.285371	1.26042e-09	-0.458566
Rps27a	1	0	1	0	0.00726059	0.262636
Rps27l	1	0	1	0	4.24727e-07	0.389431
Rps28	1	0	0.0134309	0.454612	1	0
Rps6ka3	6.8297e-06	0.236167	1	0	1	0
Rps9	1	0	2.87563e-05	-0.232049	1	0
Rpsa	1	0	0.00444315	-0.27714	1	0
Rraga	0.000902273	-0.346984	1	0	9.16323e-05	-0.381598
Rras	5.80195e-08	-0.61957	0.00570103	0.335262	0.0041046	-0.284307
Rrbp1	1	0	1.34877e-05	-0.54904	1.21137e-07	-0.539789
Rrm1	0.00184037	0.67417	1	0	1	0
Rrp12	0.0274387	0.274869	1	0	1	0
Rsl1d1	0.00608414	0.261303	1	0	1	0
Rsu1	2.39703e-07	-0.359423	1	0	1	0
RtcA	0.000118445	0.25606	1	0	1	0
Rtn2	1	0	0.0321946	0.424045	1	0
Ruvbl1	1	0	1	0	3.62732e-07	0.266087
Ruvbl2	1	0	1	0	2.8425e-05	0.191372
Rwdd1	0.0163183	0.233128	1	0	1	0
S100a10	0.000260134	0.463862	0.000464135	0.367438	3.88993e-11	0.831299
S100a11	1	0	0.0126735	0.373645	0.000285128	0.449423
S100a14	0.000554127	0.501393	0.0299878	0.480645	0.00543833	0.982037
S100a16	1	0	0.000117945	0.536957	7.11867e-06	0.703451
S100a8	2.99376e-09	3.81805	0.0303195	-1.12811	0.012141	2.68995
S100a9	8.93565e-09	5.92869	1	0	0.000848778	4.64406
Saa1	1.73834e-05	2.42702	0.000144819	-1.29887	0.000521789	1.12815
Saa2	1	0	0.00242463	-1.11162	1	0
Samhd1	2.26408e-07	-0.71679	2.66816e-06	0.546316	1	0
Sar1a	1	0	9.11527e-08	-0.490004	3.26956e-08	-0.449332
Sart1	1	0	0.00229707	0.384932	0.00269189	0.496561
Sart3	0.000392251	0.229241	1	0	1	0
Satb2	0.062338	0.342117	1	0	1	0
Scamp1	1.63314e-06	0.45443	0.000397102	-0.464774	1	0
Scamp2	1	0	0.00131928	-0.297566	1	0
Scamp3	2.04406e-05	0.414039	1	0	1	0
Scarb2	7.75902e-11	0.696521	1	0	1.70831e-15	0.662311
Scfd1	1	0	0.000933311	-0.374312	1	0
Scfd2	1	0	0.000146581	-0.472537	0.00449022	-0.363662
Scin	5.46192e-16	-2.5062	0.0121409	0.866152	0.000422802	-1.63629
Scp2	0.00700555	0.242545	1	0	1	0
Scpep1	0.00208557	-0.43533	0.00435518	0.447623	1	0
Scyl1	1	0	0.000518236	-0.252876	1	0
Sdcbp	0.00644078	0.3578	1	0	1	0
Sdf2	0.0186479	0.269502	1	0	1	0
Sdf2l1	2.68534e-12	-0.804661	1	0	9.72163e-16	-1.02221
Sdhc	1	0	1	0	0.000785625	-0.285238
Sdhd	0.00681038	-0.355158	1	0	0.0017691	-0.278408
Sdpr	1	0	1	0	0.000403412	0.292911
Sdr39u1	0.00152391	0.19132	1	0	1	0
Sec11a	1	0	2.66403e-05	-0.317222	1.9805e-14	-0.468433
Sec11c	7.52977e-09	-1.03199	0.0014868	-0.602173	9.03758e-06	-1.63136
Sec13	1	0	4.24903e-05	-0.245957	1.093e-06	-0.263887
Sec16a	0.000625003	0.31812	2.31437e-07	-0.887388	8.06317e-05	-0.569268
Sec22b	2.26719e-06	0.326845	0.0120841	-0.283188	1	0
Sec23a	8.74479e-06	0.173392	1	0	1	0
Sec23b	1	0	5.93691e-08	-0.526503	3.31427e-09	-0.514617
Sec23ip	1	0	1.38556e-09	-0.527269	5.64357e-08	-0.413453
Sec24a	1	0	0.00463222	-0.434505	6.10843e-06	-0.564203
Sec24d	1	0	1.72389e-08	-0.629936	2.04083e-07	-0.475356
Sec31a	1	0	7.09124e-07	-0.479427	2.24534e-06	-0.347497
Sec61a1	1	0	0.000748459	-0.36744	3.34705e-08	-0.558516
Sec61b	5.09127e-12	-0.390916	1	0	2.00358e-09	-0.56707
Sec62	1	0	5.89268e-05	-0.27582	0.000375629	-0.270271
Sec63	7.75711e-06	0.279717	3.17705e-06	-0.433833	1	0
Sel1l	0.000273	0.276576	1	0	1	0
Selenbp1	5.68847e-08	-0.501152	0.0275964	0.535775	1	0
Sep15	1	0	1	0	4.16749e-11	-0.378834
Sephs1	1	0	1	0	1.86601e-06	0.348545
Sephs2	0.00904336	0.364989	1	0	1	0
Sept10	1	0	1	0	2.73974e-07	0.289535
Sept6	1	0	4.37001e-05	0.48062	0.000134139	0.290805
Sept7	1	0	1.41893e-08	0.195766	6.17054e-08	0.199479
Sept8	1	0	1	0	0.000368377	0.221325
Sept9	1	0	1	0	7.1387e-06	0.305527
Septin-10	1.34683e-05	0.342116	1	0	1	0
Septin-9	5.71226e-09	0.279967	1	0	1	0
Serhl	0.0143675	0.283813	1	0	1	0
Serpina10	1	0	0.0263837	-0.367052	1	0
Serpina1a	4.07068e-13	1.45815	1	0	3.09168e-06	1.04237
Serpina1b	1.42967e-10	1.34573	1	0	4.34599e-07	0.958538
Serpina1d	1	0	4.71192e-06	-2.20044	1	0
Serpina3g	0.101762	-0.460567	1	0	1	0
Serpina3k	1.31474e-17	2.44874	0.00014663	-0.994371	7.303e-09	1.45437
Serpina3n	1.13995e-20	5.5676	5.81019e-08	-3.53355	0.000267224	2.03405
Serpinb1a	1	0	1	0	9.89464e-06	0.294805
Serpinb5	7.21322e-06	0.399009	0.00201009	0.24978	1.3419e-17	0.648789
Serpinb9	2.70684e-14	-0.705377	3.5942e-07	0.550541	1	0
Serpinc1	0.000157342	0.216362	0.000461837	0.255089	1.09568e-08	0.471451
Serpinf2	1.3454e-08	1.61627	0.00128956	-0.827265	0.000162945	0.789003
Serping1	1.31598e-09	1.32005	1	0	2.07817e-06	1.21667
Serpinh1	1.04006e-11	0.776386	1	0	0.0103334	0.571408
Setd7	0.00117954	-0.405764	0.0107899	0.416928	1	0
Sf1	0.00664418	0.241911	1	0	0.00234806	0.336016
Sf3a1	4.30872e-07	0.318448	0.0103925	-0.285797	1	0
Sf3a2	0.00856546	0.409044	1	0	0.000196183	0.722852
Sf3b1	0.000686055	0.202346	0.00599453	-0.262841	1	0
Sf3b2	2.39895e-10	1.0853	1	0	0.000314003	0.718163
Sfn	0.00286067	0.224061	1	0	1.43847e-05	0.450746
Sfxn3	1	0	0.000212718	0.282039	1	0
Sfxn5	0.00379773	0.614382	1	0	0.000584519	0.7562
Sgcd	0.00868014	-0.366201	0.00188324	0.549208	1	0
Sgsh	1	0	0.0100266	0.851937	0.022304	0.681951
Sgsm3	1	0	4.66513e-05	-0.559627	0.000546107	-0.445216
Sh3bgrl2	1	0	0.0354701	-0.430668	2.4884e-06	-0.782181
Sh3bgrl3	1	0	1	0	0.0176391	0.292439
Sh3gl1	0.00134757	0.353478	1	0	1	0
Shmt2	7.99475e-08	0.387448	1	0	1	0
Skiv2l2	1	0	0.00512201	-0.343954	0.00968742	-0.275478
Slc12a2	0.000834284	0.310672	9.58294e-06	-0.458431	1	0
Slc16a1	1	0	3.83427e-05	0.294594	6.48157e-05	0.265609
Slc1a4	1	0	0.0397374	-0.51202	0.0684004	-0.421267
Slc1a5	1.59846e-13	0.398506	4.57969e-07	-0.503755	1	0
Slc25a1	1	0	1	0	0.00212966	-0.299348
Slc25a11	0.00521796	-0.229796	1	0	1	0
Slc25a12	3.43834e-10	-0.272695	1	0	0.000182113	-0.242235
Slc25a20	1	0	1	0	2.652e-05	0.36044
Slc25a35	1.81299e-06	-0.610079	1	0	4.77208e-07	-0.752664
Slc25a4	0.0106326	-0.322201	1	0	7.93182e-06	-0.317787
Slc26a2	0.000266053	0.377868	1	0	9.85741e-05	0.674209
Slc26a3	1	0	1	0	0.000431811	0.640353
Slc35a1	1	0	0.00707636	-0.512766	0.0556388	-0.660705
Slc35a2	0.000239421	0.495939	1.24103e-09	-0.930222	0.0018596	-0.434282
Slc35a3	0.000155387	0.353753	0.000204544	-0.381694	1	0
Slc39a11	1	0	0.000613889	-0.430945	5.41295e-05	-0.340127
Slc39a7	0.000116731	0.260393	2.28147e-05	-0.253597	1	0
Slc3a2	3.87192e-06	0.376203	0.000201447	-0.428191	1	0
Slc44a1	0.0114074	-0.369183	8.31675e-05	0.737275	0.00129473	0.368092
Slc44a2	0.000173651	-0.670632	0.00226098	0.753965	1	0
Slc4a1	0.000103099	0.996198	4.29049e-07	-1.03106	1	0
Slc4a7	0.000478912	-0.239102	1	0	0.00190803	-0.337235
Slc50a1	0.00592448	-0.476872	0.000398568	-1.05355	6.75816e-10	-1.54111
Slc6a14	2.20517e-05	0.410553	1	0	8.15383e-07	0.389136
Slc7a5	0.00433055	0.293672	0.00848171	-0.272827	1	0
Slc9a3	0.00526602	0.740686	1	0	1	0
Slc9a3r1	0.0192482	-0.276429	1.00731e-05	0.608298	3.15896e-06	0.331869
Slk	4.58531e-10	0.348344	0.000469958	-0.309484	1	0
Slmap	0.00284942	-0.454266	1	0	8.95878e-06	-0.472891
Smad1	1	0	1	0	0.00566455	0.30917
Smad4	8.92504e-08	1.19768	0.00550164	-0.635365	0.0225986	0.562311
Smap1	1.54194e-05	0.287557	1	0	1	0
Smarcd2	1	0	1	0	0.000194075	0.210026
Smc1a	1	0	1	0	2.20689e-06	0.250787
Smc2	0.000112746	0.621206	1	0	7.92844e-05	0.810365
Smc4	1	0	1	0	0.0472766	0.349767
Smchd1	1	0	0.00358765	0.295522	1	0
Smdt1	1	0	1	0	0.00510068	-0.303746
Smek1	1	0	0.00284104	-0.388625	0.00371295	-0.332906
Smtn	0.00852763	-0.446529	1	0	1	0
Snap23	1.58101e-07	0.739637	0.000546359	-0.463071	1	0
Snap25	1	0	0.000698789	0.399174	1	0
Sncg	1	0	0.000942156	0.251001	1	0
Snd1	1	0	0.000566511	-0.33517	0.000676703	-0.285664
Snf8	1	0	0.00365265	0.463127	0.0161569	0.664308
Snrnp200	4.26982e-05	0.183611	1	0	1	0
Snrnp40	1.65753e-12	0.697129	1	0	0.000205141	0.485276
Snrpb2	1	0	0.0252667	-0.47209	0.0020872	-0.437952
Snrpc	1	0	1	0	0.00372001	0.259157
Snrpe	0.000605969	-0.262985	1	0	1	0
Sntb2	1	0	0.0151416	0.30072	1	0
Snw1	0.000270592	0.357239	1	0	0.0303159	0.352989
Snx1	2.22188e-07	0.257845	1	0	1.92232e-07	0.372505
Snx4	0.00183441	0.304058	1	0	1	0
Snx5	1	0	1	0	5.31856e-08	0.293819
Soat1	4.38606e-07	0.448396	4.09334e-06	-0.654921	1	0
Sod1	0.00640684	-0.217542	1.11629e-05	0.510155	0.000743115	0.292613
Sod3	0.000155377	0.355191	5.46189e-07	0.565641	7.74328e-14	0.920832
Son	0.0193573	0.438747	1	0	0.0246808	0.324253
Sorbs1	0.000836224	-0.326666	1	0	1	0
Sord	2.30588e-07	-0.346069	1	0	1	0
Sort1	0.000273058	-0.394511	1	0	4.63283e-05	-0.562638
Sparc	1.15219e-08	1.04301	1	0	0.0771555	0.586632
Spcs1	0.00015767	-0.353037	1	0	2.35625e-12	-0.531549
Spcs2	2.50969e-06	-0.380553	0.000739813	-0.282554	1.1213e-16	-0.663107
Spcs3	5.27526e-05	-0.734047	0.000317221	-0.724158	1.44252e-15	-1.45821
Spr	0.000581497	-0.18205	1	0	1	0
Spryd4	0.00137091	0.555999	0.0163265	-0.489504	1	0
Sptlc1	6.96696e-05	0.488401	1	0	1	0
Sptlc2	9.21772e-11	0.434715	0.00167723	-0.309846	1	0
Sqrdl	0.000242886	0.182289	1	0	1	0
Sqstm1	0.000451189	0.407464	1	0	0.000560738	0.378485
Src	1	0	0.000818447	0.223688	5.86718e-09	0.307727
Srm	1	0	9.00112e-06	-0.410893	5.66151e-05	-0.320521
Srp14	6.38367e-09	-0.535948	0.00441447	0.269972	0.00282937	-0.265976
Srp19	1	0	0.00160351	-0.304617	0.000526522	-0.312785
Srp54	1	0	4.30533e-06	-0.551975	1.37065e-08	-0.616301
Srp68	1	0	0.000509399	-0.694343	0.000763497	-0.598628
Srp72	1	0	0.000229716	-0.471093	1.42086e-05	-0.481223
Srp9	1	0	1	0	0.0103122	-0.291637
Srpr	1	0	4.60173e-05	-0.587511	7.46595e-06	-0.575558
Srprb	1	0	2.63964e-05	-0.447736	4.80789e-05	-0.396957
Srrm1	1	0	1	0	0.0113616	0.362564
Srsf2	7.54887e-05	0.330092	1	0	1	0
Srsf3	1	0	1.7042e-06	0.513919	1.23313e-06	0.54494
Srsf4	1	0	1	0	0.0104541	0.309768
Srsf5	1.38066e-09	0.707017	0.0100985	-0.282717	0.000552633	0.4243
Srsf7	0.000699318	0.226242	0.00046862	0.250419	4.8066e-09	0.476662
Ssbp1	0.00120717	-0.23134	1	0	1	0
Ssr1	1	0	1.87537e-06	-0.67322	3.80401e-10	-0.746531
Ssr3	1	0	0.0292399	-0.374315	0.0248641	-0.330751
Ssr4	1	0	2.91364e-06	-0.599086	9.84965e-10	-0.64551
Ssrp1	0.000234699	0.214599	1	0	1	0
St13	1.37585e-07	-0.318846	1	0	1	0
St14	1	0	1	0	7.94522e-07	0.317132
St3gal6	3.07929e-13	-1.53665	1	0	6.7299e-06	-1.45927
Stat3	6.41729e-12	0.492077	0.000101591	-0.356378	1	0
Steap3	0.0539922	-0.343363	1	0	1	0
Stim1	1	0	1	0	0.000599094	-0.209441
Stip1	4.40112e-07	-0.273374	1	0	1	0
Stk10	0.000717606	-0.572294	0.000100406	0.613994	1	0
Stk38l	1	0	0.00171191	-0.458628	0.00586576	-0.357212
Stk39	3.10904e-05	0.588789	1.70054e-09	-0.976255	0.000229162	-0.387466
Stmn1	0.00971208	-0.722499	0.00751632	0.953404	1	0
Stom	0.00014115	0.3622	1	0	5.61201e-09	0.530389
Stoml2	1	0	1	0	5.70166e-06	0.32841
Strap	1	0	7.26852e-05	-0.277944	1	0
Strn	1	0	1	0	0.000787623	0.337082
Stt3a	0.000210072	-0.354662	1.5849e-06	-0.559641	5.22459e-21	-0.914303
Stt3b	0.00134279	-0.202376	0.000780377	-0.256346	6.52413e-11	-0.458722
Stx12	2.36402e-08	0.446754	1	0	0.000160908	0.294302
Stx17	1	0	1	0	0.0129776	-0.570855
Stx4	1	0	0.00174926	0.254912	1	0
Stx5a	1.97897e-05	0.344545	1	0	1	0
Stx7	1	0	0.005621	0.256071	0.000842487	0.463942
Stxbp1	1.00287e-06	-0.472636	5.15721e-07	0.527199	1	0
Sub1	1.85406e-05	-0.63351	0.00394517	0.395878	0.00490218	-0.237631
Sult1a1	1.52425e-06	0.800446	0.0209318	-0.58004	1	0
Sult1b1	0.00580933	0.317849	0.00645975	0.364204	1.51766e-12	0.682053
Sult1c2	0.000119116	0.433015	1	0	0.00257407	0.576191
Sult1d1	9.13555e-05	0.614253	0.0230421	-0.439607	1	0
Sun1	0.000889728	-0.244285	0.000103955	0.33395	1	0
Sun2	1	0	3.42644e-05	0.330604	6.18774e-06	0.418766
Suox	0.000320539	-0.378738	0.00763724	0.332156	1	0
Supt5h	0.00161665	0.225678	1	0	0.0026338	0.346457
Surf1	0.00277796	0.300513	1	0	1	0
Surf4	0.0151804	-0.252337	0.000256818	-0.383586	3.82867e-08	-0.635923
Susd2	0.000484881	-0.391669	0.00280792	0.429701	1	0
Sval1	1	0	0.0293941	0.951814	0.0631661	0.579287
Svil	0.00305807	-0.619751	1	0	0.00150091	-0.343159
Swap70	1	0	0.0821173	0.722259	0.0024101	0.68065
Syap1	2.10477e-08	0.850492	0.000112241	-0.56518	1	0
Sycn	1.51603e-06	-1.83359	0.00058021	1.94788	1	0
Sympk	1	0	1	0	0.0231546	0.395796
Syncrip	9.38613e-07	0.245972	1	0	1	0
Syne1	0.0333526	-0.718284	1	0	0.00015583	-0.652593
Synj2bp	0.0150863	-0.231526	1.04116e-05	0.429476	1	0
Synm	0.00610428	-0.428932	1	0	0.00738192	-0.247397
Synpo2	1	0	1	0	0.00174275	-0.299516
Sypl	5.74826e-07	-0.359308	1	0	1.67751e-06	-0.371091
Taco1	9.82004e-05	0.265819	1	0	0.00456224	0.257833
Taf15	1	0	0.000102328	0.600378	0.000326259	0.456525
[truncated: 222 more rows]

## Sheet: Foglio1
	Appendix A. List of proteins significantly modulated in at least one of the three comparison matrices: DNBS vs CTR, DNBS_TAP vs DNBS, and DNBS_TAP vs CTR. Proteins were extracted based on their statistical significance in each pairwise comparison and subsequently merged into a single matrix using an in-house script developed to ensure consistent comparison across the experimental conditions of in…
	For each protein, identified by its gene name, both the p-value and log₂ ratio (fold-change) are reported for the three pairwise comparisons. In the table, red shading highlights proteins exhibiting biologically relevant fold-changes (|log₂ ratio| > 0.5), with upregulated proteins shown in red and downregulated proteins in green. In the p-value columns, non-significant values (p > 0.05) are also …
